# Supplementary material for: Mitochondria are positioned at dendritic branch induction sites, a process requiring rhotekin2 and syndapin I
Source: Nat Commun. 2025 Mar 10;16:2353. doi: 10.1038/s41467-025-57399-0 (PMC11893792; doi:10.1038/s41467-025-57399-0)
Supplement: Supplementary file 9 — Source Data [file 41467_2025_57399_MOESM9_ESM.zip]

Archive with 10 entries (10 files):
- Kessels/482576_3_data_set_10322201_srbmz3.xlsx
- Kessels/482576_3_data_set_10322491_srnmyy.pdf
- Kessels/482576_3_data_set_10322492_sr9myy.pdf
- Kessels/482576_3_data_set_10322493_sr4n1b.pdf
- Kessels/482576_3_data_set_10322494_sr8myy.pdf
- Kessels/482576_3_data_set_10322495_srwmyy.pdf
- Kessels/482576_3_data_set_10322496_srpmyy.pdf
- Kessels/482576_3_data_set_10322497_srymyz.pdf
- Kessels/482576_3_data_set_10322498_srjmyz.pdf
- Kessels/482576_3_data_set_10322499_srlmyz.pdf
