# Supplementary material for: Mitochondria are positioned at dendritic branch induction sites, a process requiring rhotekin2 and syndapin I
Source: Nat Commun. 2025 Mar 10;16:2353. doi: 10.1038/s41467-025-57399-0 (PMC11893792; doi:10.1038/s41467-025-57399-0)
Supplement: Supplementary file 9 — Source Data [file 41467_2025_57399_MOESM9_ESM.zip › Kessels/482576_3_data_set_10322201_srbmz3.xlsx]

## Sheet: Fig1c
	WT	KO		WT	KO
Number of values	251	265		0.136	0.283
				0.163	0.145
Minimum	0.031	0.027		0.069	0.085
25% Percentile	0.111	0.118		0.166	0.102
Median	0.151	0.182		0.154	0.376
75% Percentile	0.234	0.37		0.082	0.118
Maximum	1	2		0.169	0.15
				0.084	0.118
Mean	0.1938	0.2784		0.303	0.095
Std. Deviation	0.1481	0.2423		0.147	0.212
Std. Error	0.009351	0.01489		0.121	0.628
				0.124	0.121
				0.122	0.137
Table Analyzed	mito area EM			0.295	0.078
Column A	WT			0.146	0.093
vs	vs			0.151	0.128
Column B	KO			0.189
				0.256
Mann Whitney test					0.448
P value	0.0002				0.627
Exact or approximate P value?	Approximate			0.125	0.66
P value summary	***			0.116	0.301
Significantly different (P < 0.05)?	Yes			0.14	0.132
One- or two-tailed P value?	Two-tailed			0.153	0.847
				0.319	0.748
				0.114	1
				0.284	0.111
				0.171	0.18
				0.084	0.158
				0.176	0.218
				0.102	0.588
				0.111
				0.121
				0.114
					0.162
					0.53
				0.084
				0.084
				0.093	0.134
				0.115	0.111
				0.129	0.115
				0.124	0.804
				0.698	0.635
				0.111	0.276
				0.192	0.153
				0.203	0.215
				0.158	0.14
				0.103
				0.171
					0.11
					0.106
				0.791	0.755
				0.095	0.123
				0.137	0.108
				0.113	0.412
				0.331
				0.182
				0.122
				0.232	0.877
				0.19	0.715
				0.098	0.863
				0.094	0.603
				0.13	0.166
					0.145
				0.12
				0.054	0.623
				0.081	0.327
				0.133	0.381
				0.25	0.084
				0.253	0.076
				0.119	0.179
				0.163	0.471
				0.14
				0.184
				0.14
				0.246	0.961
				0.1	0.138
				0.227	0.219
				0.434
				0.182
					0.068
					0.476
				0.371	0.192
				0.148	0.797
				0.117	0.397
				0.11	0.128
				0.132	0.182
				0.066	0.064
				0.115	0.051
				0.323
				0.253
				0.228
				0.384	0.427
				0.125	0.397
				0.216	0.397
				0.226	0.208
				0.117
				0.102
				0.152
				0.178	0.787
				0.239	0.619
				0.092	0.166
				0.112	0.106
				0.055	0.953
				0.201	0.12
				0.268	0.354
				0.116	0.416
				0.175	0.246
				0.09	0.103
					0.145
					0.402
					0.249
				0.555	0.077
				0.113
				0.094
				0.258
				0.15	0.715
				0.189	0.684
				0.204	0.549
				0.237	0.14
				0.368	0.225
				0.124	0.148
				0.291	0.206
				0.09	0.224
				0.093	0.218
				0.064	0.602
				0.191	0.083
				0.233	0.065
				0.085	0.122
				0.173
				0.037
					0.447
					0.217
				0.167	0.519
				0.444	2
				0.125	0.156
				0.077	0.904
				0.055	0.143
				0.27	0.271
				0.132	0.415
				0.286	0.057
				0.201
				0.379
				0.071
				0.042	0.261
					0.431
					0.114
					0.447
				0.104	0.305
				0.183	0.33
				0.281	0.181
				0.231	0.152
				0.178	0.339
				0.333	0.849
				0.435	0.17
				0.06
				0.247
				0.242
				0.125	0.482
					0.57
					0.308
					0.199
				0.284	0.147
				0.293	0.165
				0.178	0.136
				0.167
				0.119
				0.046
				0.079	0.462
				0.117	0.436
				0.339	0.213
				0.137	0.397
				0.288	0.354
				0.166	0.187
					0.183
					0.347
				0.663
				0.133	0.28
				0.431	0.326
				0.207	0.323
				0.314	0.152
				0.139	0.249
				0.118	0.253
				0.088	0.383
					0.738
					0.146
					0.132
				0.953	0.332
				0.133	0.124
				0.176	0.336
				0.372	0.067
				0.364
				0.12
					0.371
					0.103
				1	0.137
				0.227	0.288
				0.198
				0.059
				0.228
				0.197	0.579
				0.073	0.329
				0.115	0.238
				0.357	0.55
					0.275
					0.369
					0.241
				0.11
				0.429
				0.156
				0.055	0.336
				0.207	0.116
				0.151	0.305
				0.178	0.517
				0.124	0.116
				0.123	0.085
				0.168	1
				0.291	0.369
				0.21	0.13
				0.172
				0.088
				0.1
				0.401	0.788
				0.272	0.422
				0.11	0.444
				0.084	0.157
				0.131	0.126
				0.074	0.296
				0.322	0.051
				0.085	0.101
				0.179	0.077
				0.117	0.137
				0.175	0.108
				0.121	0.225
				0.277	0.805
				0.095	0.081
				0.079	0.345
				0.762	0.287
				0.199	0.119
				0.111	0.449
				0.168	0.193
				0.148	0.111
				0.152	0.197
				0.129	0.127
				0.336	0.12
				0.062	0.098
				0.237	0.188
				0.224	0.274
				0.065	0.123
					0.15
				0.233
				0.235	0.129
				0.219	0.113
				0.282	0.056
				0.305	0.052
				0.528	0.187
				0.204	0.077
				1	0.091
				0.131	0.305
				0.079	0.312
				0.064	0.561
				0.08	0.106
				0.111	0.071
				0.139	0.194
				0.234	0.175
				0.058	0.075
					0.064
					0.134
					0.164
				0.286	0.518
				0.257	0.037
				0.031	0.085
				0.035	0.042
				0.094	0.027
				0.107
				0.502
				0.08
				0.144	0.093
				0.439	0.115
				0.084	0.094
				0.06	0.093
				0.197	0.08
				0.069	0.136
				0.121	0.136
				0.138	0.485
					0.109
					0.12
					0.233
					0.279
					0.132
					0.13
					0.136
					0.227
					0.044
					0.084
					0.117
					0.062
					0.071
					0.268
					0.351
					0.163
					0.217
					0.108
					0.117
					0.124
					0.166
					0.112
					0.079
					0.128
					0.107
					0.083
					0.168
					0.118
					0.323
					0.32
					0.133
					0.578
					0.121
					0.141

## Sheet: Fig 1d
	WT	KO		WT	KO
Number of values	251	265		0.395	0.801
				0.507	0.447
Minimum	0.231	0.217		0.279	0.339
25% Percentile	0.396	0.4115		0.45	0.371
Median	0.482	0.559		0.407	0.732
75% Percentile	0.678	0.8635		0.307	0.401
Maximum	2.76	2.969		0.443	0.467
				0.322	0.341
Mean	0.5656	0.6923		0.758	0.364
Std. Deviation	0.286	0.4016		0.393	0.515
Std. Error	0.01805	0.02467		0.408	0.829
				0.386	0.38
				0.374	0.455
				0.818	0.298
Table Analyzed	mito length EM			0.429	0.372
Column A	WT			0.459	0.405
vs	vs			0.464
Column B	KO			0.837
Mann Whitney test					0.807
P value	0.0005				1.102
Exact or approximate P value?	Approximate			0.38	1.142
P value summary	***			0.364	0.911
Significantly different (P < 0.05)?	Yes			0.397	0.473
One- or two-tailed P value?	Two-tailed			0.453	1.469
				0.749	1.346
				0.378	2.336
				0.734	0.462
				0.452	0.564
				0.329	0.482
				0.493	0.613
				0.372	1.051
				0.38
				0.4
				0.39
					0.561
					0.932
				0.296
				0.296
				0.365	0.494
				0.374	0.407
				0.707	0.441
				0.37	1.349
				2.065	1.013
				0.354	0.658
				0.524	0.487
				0.77	0.607
				0.454	0.47
				0.368
				0.482
					0.378
					0.395
				1.262	1.282
				0.344	0.465
				0.446	0.417
				0.35	0.881
				0.714
				0.484
				0.414
				0.804	1.249
				0.691	1.01
				0.37	1.348
				0.345	1.019
				0.413	0.454
					0.441
				0.468
				0.236	1.056
				0.309	0.803
				0.443	0.725
				0.618	0.344
				0.859	0.328
				0.4	0.494
				0.441	1.024
				0.451
				0.496
				0.568
				0.601	1.38
				0.421	0.512
				0.658	0.802
				1.012
				0.579
					0.296
					1.123
				1.115	0.66
				0.515	1.181
				0.422	0.869
				0.484	0.51
				0.497	0.507
				0.336	0.326
				0.414	0.299
				0.695
				0.606
				0.571
				1.183	1.043
				0.416	0.952
				0.598	0.829
				0.675	0.813
				0.437
				0.503
				0.467
				0.644	1.122
				0.612	0.933
				0.439	0.489
				0.428	0.606
				0.279	1.578
				0.727	0.409
				0.971	0.85
				0.698	1.134
				0.513	0.559
				0.363	0.317
					0.484
					1.069
					0.695
				1.169	0.29
				0.382
				0.409
				0.649
				0.565	1.666
				0.656	2.122
				0.534	1.275
				0.636	0.421
				0.814	0.666
				0.448	0.474
				0.778	0.725
				0.343	0.519
				0.423	0.53
				0.397	1.437
				0.473	0.36
				0.501	0.243
				0.381	0.448
				0.517
				0.24
					1.328
					0.78
				0.523	1.304
				0.876	2.969
				0.501	0.456
				0.349	2.297
				0.292	0.441
				0.627	0.812
				0.433	1.038
				0.686	0.335
				0.653
				0.803
				0.429
				0.29	0.858
					0.996
					0.385
					0.753
				0.396	0.924
				0.56	0.856
				0.708	0.627
				0.61	0.486
				0.535	0.679
				0.695	1.647
				0.782	0.422
				0.345
				0.675
				0.749
				0.399	1.538
					0.936
					0.797
					0.61
				0.678	0.614
				0.684	0.643
				0.695	0.438
				0.455
				0.427
				0.321
				0.345	0.938
				0.447	1.109
				0.661	0.648
				0.377	1.051
				0.667	1.211
				0.638	0.759
					0.513
					0.77
				1.129
				0.454	0.666
				0.446	0.675
				0.771	1.069
				0.815	0.486
				0.73	0.556
				0.548	0.681
				0.573	0.918
					1.689
					0.469
					0.461
				1.205	0.801
				0.381	0.473
				0.704	0.836
				0.852	0.421
				0.675
				0.432
					0.755
					0.394
				1.347	0.511
				0.79	0.932
				0.542
				0.275
				0.569
				0.56	1.145
				0.395	0.821
				0.396	0.744
				0.849	1.372
					0.692
					0.688
					0.726
				0.456
				1.096
				0.53
				0.271	0.89
				0.638	0.37
				0.53	0.964
				0.495	1.375
				0.446	0.396
				0.436	0.404
				0.493	1.562
				0.655	0.668
				0.546	0.422
				0.594
				0.407
				0.491
				0.763	2.128
				0.715	0.996
				0.382	1.062
				0.313	0.535
				0.465	0.378
				0.327	0.658
				0.669	0.277
				0.319	0.4
				0.782	0.357
				0.396	0.422
				0.693	0.414
				0.463	0.563
				0.808	1.277
				0.378	0.393
				0.341	0.673
				1.862	0.684
				0.734	0.391
				0.327	0.788
				0.451	0.515
				0.612	0.409
				0.405	0.481
				0.468	0.701
				0.826	0.394
				0.358	0.382
				0.579	0.736
				0.715	0.657
				0.271	0.415
					0.553
				0.702
				0.811	0.464
				0.65	0.412
				0.89	0.296
				0.762	0.281
				1.535	0.578
				0.648	0.308
				2.76	0.34
				0.482	0.621
				0.387	0.789
				0.298	0.906
				0.402	0.443
				0.409	0.308
				0.451	0.575
				0.779	0.474
				0.29	0.286
					0.297
					0.412
					0.478
				0.63	0.906
				0.78	0.221
				0.231	0.331
				0.239	0.228
				0.396	0.217
				0.452
				1.118
				0.401
				0.483	0.349
				0.978	0.416
				0.313	0.379
				0.312	0.361
				0.652	0.37
				0.285	0.43
				0.461	0.411
				0.463	0.836
					0.4
					0.405
					0.534
					0.619
					0.426
					0.436
					0.442
					0.945
					0.287
					0.34
					0.427
					0.333
					0.299
					0.812
					0.793
					0.534
					0.516
					0.369
					0.385
					0.434
					0.51
					0.56
					0.292
					0.382
					0.407
					0.348
					0.456
					0.432
					0.963
					0.684
					0.581
					1.446
					0.371
					0.588

## Sheet: Fig 1e
	WT	KO		WT	KO
Number of values	204	163		0.37	0.33
				0.28	0.26
Minimum	0.04	0.04		0.26	0.04
25% Percentile	0.22	0.14		0.24	0.18
Median	0.28	0.22		0.41	0.12
75% Percentile	0.35	0.31		0.31	0.22
Maximum	0.51	0.73		0.43	0.49
				0.41	0.12
Mean	0.2883	0.2358		0.2	0.12
Std. Deviation	0.09814	0.1185		0.39	0.14
Std. Error	0.006871	0.009284		0.16	0.06
				0.31	0.18
				0.39	0.08
				0.33	0.1
Table Analyzed	mito density			0.35	0.24
Column A	WT			0.45	0.12
vs	vs			0.31	0.16
Column B	KO			0.47	0.1
				0.14	0.24
Mann Whitney test				0.22	0.14
P value	<0.0001			0.41	0.2
Exact or approximate P value?	Approximate			0.31	0.28
P value summary	****			0.33	0.14
Significantly different (P < 0.05)?	Yes			0.35	0.31
One- or two-tailed P value?	Two-tailed			0.35	0.24
				0.31	0.1
				0.28	0.16
				0.04	0.16
				0.31	0.12
				0.37	0.12
				0.28	0.06
				0.31	0.08
				0.28	0.26
				0.18	0.1
				0.31	0.18
				0.26	0.24
				0.28	0.12
				0.16	0.12
				0.33	0.18
				0.47	0.18
				0.45	0.12
				0.35	0.16
				0.31	0.12
				0.37	0.14
				0.33	0.26
				0.33	0.16
				0.31	0.14
				0.14	0.18
				0.31	0.16
				0.18	0.16
				0.16	0.12
				0.33	0.37
				0.45	0.24
				0.1	0.06
				0.39	0.14
				0.28	0.16
				0.45	0.14
				0.43	0.18
				0.49	0.16
				0.33	0.26
				0.33	0.18
				0.51	0.26
				0.31	0.2
				0.51	0.22
				0.51	0.14
				0.35	0.16
				0.31	0.28
				0.35	0.08
				0.47	0.14
				0.28	0.18
				0.39	0.1
				0.47	0.22
				0.35	0.2
				0.49	0.16
				0.31	0.18
				0.28	0.24
				0.37	0.24
				0.28	0.22
				0.18	0.12
				0.26	0.12
				0.33	0.22
				0.43	0.14
				0.35	0.1
				0.28	0.16
				0.28	0.22
				0.24	0.08
				0.33	0.18
				0.28	0.24
				0.28	0.2
				0.14	0.22
				0.22	0.18
				0.31	0.14
				0.33	0.12
				0.22	0.1
				0.16	0.2
				0.14	0.28
				0.26	0.31
				0.18	0.2
				0.26	0.28
				0.43	0.26
				0.2	0.14
				0.33	0.2
				0.14	0.28
				0.24	0.33
				0.22	0.31
				0.18	0.33
				0.16	0.22
				0.12	0.28
				0.18	0.37
				0.31	0.35
				0.24	0.47
					0.47
				0.2	0.45
				0.18	0.41
				0.22	0.24
				0.16	0.31
				0.22	0.14
				0.26	0.22
				0.28	0.37
				0.22	0.41
				0.26	0.35
				0.26	0.26
				0.14	0.35
				0.37	0.41
				0.16	0.31
				0.37	0.37
				0.35	0.45
				0.26	0.18
				0.33	0.24
				0.28	0.28
				0.33	0.2
				0.2	0.37
				0.2	0.37
				0.24	0.37
				0.24	0.22
				0.41	0.22
					0.24
				0.22	0.41
				0.18	0.43
				0.33	0.12
				0.2	0.33
				0.18	0.39
				0.16	0.43
				0.2	0.18
				0.18	0.35
				0.18	0.39
				0.12	0.47
				0.14	0.53
				0.14	0.61
				0.08	0.2
				0.1	0.18
				0.18	0.37
				0.22	0.73
				0.24	0.39
				0.35	0.24
				0.26	0.28
				0.49	0.31
				0.31	0.2
				0.41	0.47
				0.45	0.22
				0.33	0.49
				0.33	0.28
				0.26	0.26
				0.31
				0.24
				0.31
				0.41
				0.35
				0.31
				0.26
				0.47
				0.43
				0.37
				0.37
				0.26
				0.33
				0.37
				0.28
				0.37
				0.28
				0.28
				0.37
				0.28
				0.26
				0.22
				0.28
				0.24
				0.33
				0.33
				0.24
				0.24
				0.45
				0.33
				0.22
				0.35
				0.22
				0.24
				0.26
				0.37
				0.24
				0.16
				0.08
				0.04
				0.28
				0.24
				0.24

## Sheet: Suppl2g
	control siRNA	SdpII siRNA	SdpII siRNA + Rescue				control siRNA	SdpII siRNA	SdpII siRNA + Rescue
Number of values	10216	9700	7091				0.229	0.29
Mean	0.4361	0.5191	0.335				0.29	0.29
Std. Deviation	0.2121	0.2632	0.1112				0.29	0.29
Std. Error	0.002098	0.002673	0.00132				0.29	0.229
							0.29	0.145
							0.229	0.229
							0.229	0.229
Table Analyzed	mito length						0.229	0.229
							0.229	0.29
Kruskal-Wallis test							0.229	0.29
P value	< 0.0001						0.29	0.205
Exact or approximate P value?	Gaussian Approximation						0.229	0.29
P value summary	****						0.29	0.229
Do the medians vary signif. (P < 0.05)	Yes						0.229	0.29
Number of groups	3						0.29	0.29
Kruskal-Wallis statistic	3430						0.229	0.229
							0.205	0.29
Dunn's multiple comparisons test	Mean rank diff,	Significant?	Summary	Adjusted P Value			0.29	0.229
control siRNA vs. SdpII siRNA	-2900	Yes	****	<0,0001			0.29	0.29
control siRNA vs. SdpII siRNA + Rescue	4224	Yes	****	<0,0001			0.29	0.205
SdpII siRNA vs. SdpII siRNA + Rescue	7124	Yes	****	<0,0001			0.29	0.29
							0.205	0.229
							0.229	0.29
							0.29	0.29
							0.29	0.29
							0.145	0.229
							0.145	0.29
							0.229	0.229
							0.229	0.29
							0.29	0.29
							0.29	0.29
							0.229	0.205
							0.205	0.145
							0.145	0.205
							0.29	0.29
							0.29	0.29
							0.29	0.229
							0.29	0.229
							0.29	0.229
							0.229	0.29
							0.281	0.229
							0.267	0.229
							0.281	0.229
							0.246	0.267
							0.294	0.281
							0.294	0.283
							0.292	0.277
							0.219	0.272
							0.299	0.253
							0.282	0.283
							0.283	0.22
							0.252	0.241
							0.252	0.241
							0.283	0.277
							0.299	0.206
							0.286	0.272
							0.286	0.236
							0.264	0.243
							0.299	0.282
							0.283	0.252
							0.292	0.253
							0.252	0.29
							0.272	0.145
							0.29	0.29
							0.277	0.29
							0.292	0.29
							0.299	0.29
							0.286	0.229
							0.264	0.205
							0.253	0.29
							0.286	0.29
							0.267	0.229
							0.229	0.29
							0.216	0.205
							0.206	0.29
							0.186	0.29
							0.23	0.29
							0.286	0.29
							0.292	0.205
							0.292	0.29
							0.256	0.29
							0.261	0.29
							0.277	0.205
							0.253	0.29
							0.256	0.29
							0.253	0.29
							0.299	0.229
							0.292	0.29
							0.272	0.205
							0.272	0.205
							0.292	0.29
							0.256	0.29
							0.267	0.29
							0.29	0.29
							0.292	0.29
							0.299	0.29
							0.292	0.229
							0.272	0.29
							0.256	0.29
							0.292	0.229
							0.267	0.29
							0.253	0.275
							0.292	0.267
							0.256	0.267
							0.292	0.292
							0.282	0.273
							0.29	0.246
							0.272	0.292
							0.292	0.29
							0.29	0.292
							0.156	0.2
							0.248	0.253
							0.273	0.253
							0.281	0.292
							0.275	0.272
							0.29	0.241
							0.248	0.277
							0.267	0.283
							0.232	0.252
							0.292	0.256
							0.276	0.253
							0.246	0.277
							0.281	0.276
							0.275	0.257
							0.26	0.257
							0.294	0.272
							0.29	0.286
							0.294	0.241
							0.294	0.256
							0.294	0.292
							0.229	0.292
							0.267	0.286
							0.218	0.272
							0.267	0.292
							0.292	0.264
							0.292	0.292
							0.275	0.256
							0.267	0.277
							0.29	0.195
							0.273	0.299
							0.239	0.272
							0.275	0.292
							0.284	0.286
							0.273	0.267
							0.216	0.277
							0.292	0.272
							0.294	0.172
							0.275	0.283
							0.275	0.241
							0.294	0.277
							0.241	0.267
							0.275	0.236
							0.239	0.292
							0.273	0.236
							0.219	0.286
							0.294	0.272
							0.281	0.206
							0.275	0.292
							0.199	0.299
							0.219	0.243
							0.241	0.257
							0.184	0.29
							0.294	0.256
							0.241	0.256
							0.233	0.292
							0.292	0.277
							0.281	0.286
							0.286	0.267
							0.256	0.286
							0.253	0.264
							0.261	0.29
							0.299	0.282
							0.256	0.217
							0.229	0.78
							0.286	0.648
							0.277	0.8
							0.206	0.738
							0.282	0.656
							0.283	0.623
							0.22	0.512
							0.286	0.579
							0.283	0.434
							0.257	0.522
							0.292	0.512
							0.219	0.656
							0.211	0.745
							0.256	0.78
							0.276	0.656
							0.257	0.724
							0.276	0.614
							0.276	0.656
							0.299	0.738
							0.277	0.738
							0.264	0.422
							0.286	0.512
							0.292	0.551
							0.267	0.307
							0.211	0.41
							0.236	0.434
							0.299	0.41
							0.256	0.623
							0.22	0.458
							0.292	0.551
							0.292	0.369
							0.292	0.369
							0.292	0.551
							0.283	0.687
							0.22	0.648
							0.243	0.687
							0.256	0.687
							0.299	0.623
							0.252	0.745
							0.261	0.729
							0.264	0.579
							0.256	0.724
							0.272	0.738
							0.267	0.597
							0.294	0.597
							0.687	0.693
							0.687	0.724
							0.614	0.623
							0.597	0.656
							0.512	0.614
							0.422	0.458
							0.422	0.8
							0.422	0.8
							0.651	0.422
							0.434	0.623
							0.651	0.648
							0.307	0.597
							0.324	0.729
							0.369	0.512
							0.307	0.458
							0.324	0.597
							0.522	0.8
							0.717	0.422
							0.324	0.458
							0.422	0.522
							0.422	0.369
							0.422	0.369
							0.458	0.579
							0.369	0.434
							0.434	0.422
							0.551	0.324
							0.458	0.324
							0.434	0.369
							0.434	0.324
							0.324	0.369
							0.41	0.738
							0.369	0.307
							0.422	0.369
							0.369	0.551
							0.422	0.724
							0.458	0.458
							0.551	0.422
							0.434	0.512
							0.41	0.324
							0.458	0.369
							0.597	0.307
							0.512	0.512
							0.522	0.434
							0.512	0.307
							0.324	0.687
							0.597	0.324
							0.597	0.324
							0.522	0.369
							0.579	0.724
							0.458	0.41
							0.422	0.656
							0.458	0.324
							0.458	0.41
							0.458	0.738
							0.434	0.324
							0.724	0.307
							0.512	0.656
							0.656	0.41
							0.724	0.324
							0.738	0.656
							0.422	0.579
							0.324	0.369
							0.623	0.597
							0.458	0.724
							0.597	0.738
							0.623	0.687
							0.512	0.512
							0.656	0.512
							0.324	0.597
							0.597	0.597
							0.458	0.779
							0.512	0.687
							0.623	0.551
							0.648	0.597
							0.579	0.656
							0.522	0.551
							0.324	0.597
							0.623	0.687
							0.41	0.522
							0.782	0.724
							0.623	0.724
							0.757	0.307
							0.41	0.724
							0.614	0.724
							0.724	0.324
							0.522	0.512
							0.324	0.458
							0.324	0.551
							0.422	0.522
							0.648	0.41
							0.422	0.522
							0.631	0.422
							0.693	0.434
							0.597	0.574
							0.324	0.724
							0.307	0.8
							0.597	0.551
							0.324	0.41
							0.699	0.614
							0.512	0.551
							0.512	0.369
							0.369	0.434
							0.324	0.434
							0.631	0.8
							0.745	0.369
							0.307	0.738
							0.724	0.648
							0.512	0.551
							0.369	0.458
							0.41	0.614
							0.369	0.8
							0.369	0.758
							0.369	0.458
							0.579	0.745
							0.656	0.623
							0.324	0.369
							0.512	0.522
							0.512	0.458
							0.458	0.738
							0.579	0.729
							0.422	0.458
							0.324	0.458
							0.458	0.458
							0.522	0.422
							0.512	0.369
							0.551	0.422
							0.522	0.687
							0.512	0.472
							0.551	0.307
							0.551	0.551
							0.41	0.512
							0.687	0.623
							0.597	0.307
							0.551	0.551
							0.324	0.434
							0.623	0.724
							0.458	0.724
							0.512	0.8
							0.712	0.434
							0.307	0.579
							0.369	0.307
							0.512	0.324
							0.551	0.452
							0.434	0.434
							0.422	0.656
							0.434	0.648
							0.422	0.656
							0.458	0.651
							0.369	0.724
							0.512	0.597
							0.522	0.78
							0.512	0.8
							0.597	0.324
							0.8	0.307
							0.512	0.434
							0.522	0.369
							0.522	0.745
							0.422	0.458
							0.522	0.41
							0.522	0.434
							0.656	0.614
							0.369	0.551
							0.597	0.623
							0.434	0.724
							0.434	0.522
							0.434	0.8
							0.614	0.741
							0.579	0.738
							0.579	0.522
							0.512	0.78
							0.422	0.522
							0.579	0.551
							0.551	0.522
							0.434	0.369
							0.512	0.656
							0.648	0.656
							0.648	0.738
							0.551	0.307
							0.8	0.597
							0.522	0.369
							0.551	0.597
							0.724	0.623
							0.656	0.579
							0.434	0.745
							0.522	0.512
							0.512	0.551
							0.522	0.78
							0.687	0.717
							0.687	0.738
							0.324	0.724
							0.738	0.656
							0.422	0.724
							0.369	0.656
							0.522	0.41
							0.738	0.687
							0.422	0.307
							0.41	0.422
							0.522	0.687
							0.452	0.369
							0.512	0.434
							0.369	0.614
							0.551	0.426
							0.8	0.422
							0.717	0.512
							0.648	0.597
							0.434	0.738
							0.369	0.616
							0.307	0.369
							0.551	0.687
							0.522	0.614
							0.422	0.369
							0.434	0.41
							0.738	0.458
							0.522	0.551
							0.687	0.324
							0.614	0.369
							0.717	0.369
							0.614	0.324
							0.597	0.324
							0.738	0.512
							0.369	0.369
							0.369	0.551
							0.369	0.522
							0.369	0.656
							0.733	0.551
							0.551	0.717
							0.458	0.551
							0.458	0.648
							0.369	0.648
							0.624	0.41
							0.512	0.422
							0.369	0.369
							0.324	0.458
							0.458	0.434
							0.422	0.522
							0.324	0.522
							0.369	0.522
							0.746	0.369
							0.687	0.422
							0.458	0.422
							0.422	0.307
							0.369	0.522
							0.422	0.78
							0.369	0.656
							0.324	0.551
							0.579	0.434
							0.656	0.75
							0.422	0.369
							0.422	0.41
							0.614	0.324
							0.369	0.597
							0.422	0.8
							0.746	0.784
							0.759	0.724
							0.724	0.512
							0.553	0.597
							0.551	0.512
							0.741	0.422
							0.41	0.458
							0.458	0.741
							0.41	0.434
							0.324	0.307
							0.512	0.512
							0.512	0.512
							0.324	0.307
							0.324	0.324
							0.369	0.551
							0.41	0.41
							0.307	0.422
							0.324	0.422
							0.458	0.738
							0.324	0.724
							0.597	0.78
							0.723	0.648
							0.663	0.512
							0.422	0.78
							0.369	0.324
							0.369	0.422
							0.512	0.724
							0.613	0.656
							0.324	0.597
							0.553	0.623
							0.551	0.307
							0.656	0.434
							0.627	0.434
							0.324	0.369
							0.551	0.512
							0.324	0.369
							0.374	0.745
							0.553	0.676
							0.324	0.422
							0.307	0.551
							0.579	0.623
							0.597	0.648
							0.78	0.434
							0.369	0.41
							0.512	0.324
							0.522	0.324
							0.656	0.522
							0.551	0.676
							0.522	0.656
							0.422	0.369
							0.512	0.738
							0.614	0.8
							0.724	0.512
							0.422	0.597
							0.512	0.745
							0.512	0.369
							0.369	0.41
							0.369	0.324
							0.512	0.512
							0.458	0.369
							0.458	0.656
							0.369	0.324
							0.512	0.512
							0.512	0.41
							0.422	0.458
							0.656	0.597
							0.648	0.512
							0.78	0.745
							0.551	0.738
							0.597	0.512
							0.41	0.638
							0.656	0.422
							0.369	0.434
							0.324	0.422
							0.656	0.551
							0.551	0.458
							0.512	0.656
							0.579	0.724
							0.623	0.623
							0.512	0.623
							0.369	0.551
							0.551	0.614
							0.512	0.772
							0.522	0.584
							0.522	0.338
							0.648	0.305
							0.434	0.363
							0.757	0.569
							0.369	0.428
							0.307	0.382
							0.422	0.417
							0.522	0.519
							0.745	0.534
							0.434	0.522
							0.392	0.411
							0.597	0.305
							0.656	0.618
							0.716	0.309
							0.729	0.411
							0.651	0.598
							0.512	0.389
							0.369	0.307
							0.614	0.534
							0.746	0.604
							0.729	0.437
							0.522	0.386
							0.724	0.582
							0.434	0.444
							0.614	0.483
							0.623	0.415
							0.597	0.598
							0.687	0.627
							0.747	0.489
							0.747	0.652
							0.512	0.437
							0.724	0.669
							0.656	0.507
							0.369	0.543
							0.597	0.448
							0.693	0.724
							0.529	0.792
							0.729	0.665
							0.324	0.706
							0.476	0.608
							0.369	0.334
							0.648	0.648
							0.458	0.461
							0.598	0.722
							0.522	0.481
							0.687	0.691
							0.757	0.619
							0.512	0.42
							0.681	0.3
							0.719	0.405
							0.663	0.637
							0.512	0.676
							0.458	0.55
							0.369	0.748
							0.512	0.58
							0.434	0.334
							0.458	0.308
							0.458	0.381
							0.41	0.41
							0.648	0.564
							0.324	0.461
							0.434	0.308
							0.512	0.384
							0.307	0.358
							0.738	0.317
							0.512	0.755
							0.324	0.413
							0.717	0.392
							0.512	0.311
							0.512	0.424
							0.724	0.692
							0.663	0.478
							0.648	0.483
							0.741	0.648
							0.422	0.461
							0.434	0.436
							0.522	0.717
							0.369	0.492
							0.512	0.64
							0.422	0.608
							0.724	0.542
							0.434	0.39
							0.579	0.358
							0.656	0.381
							0.324	0.366
							0.512	0.545
							0.434	0.473
							0.522	0.592
							0.422	0.659
							0.324	0.357
							0.648	0.606
							0.624	0.482
							0.422	0.668
							0.597	0.528
							0.624	0.597
							0.659	0.598
							0.648	0.369
							0.422	0.486
							0.512	0.391
							0.512	0.348
							0.551	0.461
							0.551	0.735
							0.512	0.387
							0.623	0.505
							0.597	0.563
							0.458	0.387
							0.699	0.317
							0.434	0.401
							0.551	0.317
							0.369	0.454
							0.614	0.554
							0.597	0.538
							0.687	0.348
							0.597	0.42
							0.597	0.518
							0.623	0.366
							0.458	0.44
							0.623	0.397
							0.434	0.405
							0.41	0.405
							0.324	0.759
							0.522	0.356
							0.469	0.41
							0.324	0.321
							0.324	0.424
							0.522	0.722
							0.512	0.4
							0.529	0.385
							0.307	0.458
							0.324	0.378
							0.369	0.381
							0.512	0.384
							0.551	0.413
							0.656	0.739
							0.648	0.456
							0.551	0.567
							0.729	0.541
							0.522	0.63
							0.422	0.73
							0.369	0.487
							0.422	0.417
							0.307	0.317
							0.458	0.454
							0.791	0.357
							0.551	0.362
							0.324	0.307
							0.422	0.366
							0.324	0.362
							0.512	0.512
							0.324	0.483
							0.745	0.648
							0.41	0.597
							0.41	0.369
							0.41	0.324
							0.458	0.307
							0.745	0.369
							0.369	0.324
							0.434	0.522
							0.434	0.324
							0.41	0.458
							0.639	0.512
							0.579	0.369
							0.458	0.392
							0.422	0.458
							0.522	0.422
							0.724	0.369
							0.41	0.512
							0.512	0.324
							0.458	0.324
							0.512	0.307
							0.422	0.512
							0.579	0.687
							0.579	0.369
							0.522	0.676
							0.374	0.369
							0.551	0.369
							0.745	0.747
							0.522	0.651
							0.422	0.551
							0.41	0.324
							0.659	0.324
							0.597	0.369
							0.551	0.597
							0.512	0.659
							0.656	0.656
							0.623	0.782
							0.741	0.434
							0.369	0.723
							0.522	0.434
							0.597	0.614
							0.41	0.693
							0.458	0.687
							0.458	0.656
							0.422	0.512
							0.614	0.512
							0.522	0.551
							0.41	0.567
							0.512	0.324
							0.551	0.369
							0.536	0.458
							0.551	0.663
							0.369	0.422
							0.597	0.324
							0.687	0.307
							0.551	0.603
							0.324	0.307
							0.551	0.597
							0.458	0.597
							0.597	0.656
							0.307	0.551
							0.324	0.698
							0.422	0.743
							0.422	0.717
							0.623	0.597
							0.747	0.724
							0.724	0.745
							0.614	0.648
							0.422	0.494
							0.78	0.512
							0.512	0.522
							0.614	0.553
							0.512	0.791
							0.458	0.614
							0.551	0.598
							0.579	0.741
							0.656	0.597
							0.551	0.613
							0.579	0.422
							0.512	0.627
							0.597	0.687
							0.648	0.458
							0.551	0.512
							0.458	0.369
							0.369	0.512
							0.623	0.623
							0.551	0.512
							0.458	0.648
							0.458	0.458
							0.458	0.369
							0.512	0.536
							0.458	0.324
							0.551	0.512
							0.551	0.779
							0.41	0.307
							0.673	0.687
							0.324	0.41
							0.623	0.41
							0.522	0.624
							0.458	0.795
							0.512	0.597
							0.614	0.782
							0.522	0.422
							0.608	0.597
							0.663	0.639
							0.516	0.472
							0.445	0.598
							0.375	0.651
							0.398	0.613
							0.554	0.434
							0.411	0.512
							0.512	0.369
							0.534	0.522
							0.685	0.369
							0.489	0.434
							0.422	0.512
							0.449	0.434
							0.581	0.458
							0.307	0.369
							0.422	0.733
							0.422	0.41
							0.411	0.369
							0.412	0.512
							0.322	0.458
							0.597	0.614
							0.417	0.627
							0.512	0.779
							0.638	0.657
							0.533	0.624
							0.489	0.494
							0.497	0.512
							0.305	0.717
							0.338	0.324
							0.351	0.458
							0.338	0.41
							0.758	0.324
							0.554	0.693
							0.712	0.536
							0.468	0.783
							0.384	0.41
							0.621	0.747
							0.357	0.597
							0.708	0.603
							0.348	0.434
							0.362	0.307
							0.753	0.738
							0.648	0.663
							0.617	0.687
							0.709	0.551
							0.508	0.656
							0.424	0.717
							0.333	0.724
							0.341	0.724
							0.334	0.579
							0.67	0.579
							0.537	0.307
							0.729	0.422
							0.358	0.687
							0.309	0.422
							0.369	0.724
							0.385	0.614
							0.357	0.434
							0.381	0.422
							0.391	0.765
							0.384	0.307
							0.619	0.693
							0.328	0.422
							0.436	0.676
							0.745	0.648
							0.414	0.522
							0.478	0.512
							0.665	0.795
							0.434	0.458
							0.381	0.422
							0.593	0.369
							0.44	0.551
							0.349	0.747
							0.391	0.514
							0.307	0.512
							0.436	0.522
							0.435	0.551
							0.462	0.307
							0.356	0.512
							0.366	0.422
							0.326	0.307
							0.378	0.458
							0.326	0.729
							0.615	0.307
							0.364	0.307
							0.417	0.551
							0.334	0.434
							0.381	0.324
							0.334	0.512
							0.461	0.614
							0.525	0.522
							0.603	0.458
							0.471	0.512
							0.486	0.656
							0.72	0.324
							0.776	0.458
							0.448	0.623
							0.492	0.458
							0.378	0.597
							0.592	0.717
							0.472	0.522
							0.381	0.458
							0.405	0.745
							0.44	0.551
							0.348	0.724
							0.496	0.369
							0.4	0.324
							0.438	0.422
							0.366	0.551
							0.307	0.648
							0.333	0.458
							0.417	0.422
							0.417	0.551
							0.42	0.512
							0.489	0.724
							0.47	0.8
							0.714	0.745
							0.356	0.623
							0.44	0.745
							0.748	0.551
							0.398	0.656
							0.381	0.724
							0.517	0.8
							0.639	0.522
							0.62	0.369
							0.694	0.458
							0.626	0.597
							0.312	0.324
							0.676	0.623
							0.381	0.324
							0.378	0.758
							0.364	0.648
							0.472	0.724
							0.515	0.369
							0.384	0.551
							0.47	0.551
							0.525	0.738
							0.362	0.729
							0.476	0.522
							0.472	0.458
							0.436	0.551
							0.384	0.623
							0.709	0.651
							0.591	0.422
							0.359	0.458
							0.494	0.724
							0.777	0.579
							0.317	0.623
							0.487	0.724
							0.689	0.648
							0.373	0.551
							0.575	0.458
							0.456	0.656
							0.385	0.614
							0.487	0.579
							0.435	0.324
							0.307	0.579
							0.572	0.434
							0.458	0.551
							0.308	0.656
							0.504	0.41
							0.442	0.551
							0.603	0.791
							0.667	0.512
							0.472	0.41
							0.448	0.324
							0.661	0.422
							0.734	0.648
							0.54	0.522
							0.733	0.512
							0.4	0.512
							0.378	0.307
							0.312	0.307
							0.381	0.307
							0.435	0.458
							0.359	0.724
							0.741	0.648
							0.374	0.614
							0.749	0.422
							0.328	0.324
							0.364	0.369
							0.792	0.369
							0.308	0.648
							0.634	0.512
							0.528	0.458
							0.417	0.738
							0.668	0.623
							0.414	0.422
							0.529	0.458
							0.7	0.422
							0.369	0.369
							0.334	0.41
							0.334	0.512
							0.46	0.648
							0.391	0.512
							0.698	0.458
							0.518	0.512
							0.344	0.551
							0.798	0.597
							0.73	0.434
							0.529	0.458
							0.674	0.434
							0.712	0.422
							0.584	0.656
							0.424	0.655
							0.518	0.434
							0.312	0.738
							0.764	0.458
							0.514	0.597
							0.385	0.307
							0.509	0.324
							0.364	0.434
							0.767	0.553
							0.472	0.512
							0.546	0.551
							0.364	0.324
							0.487	0.458
							0.461	0.422
							0.366	0.369
							0.467	0.369
							0.328	0.324
							0.349	0.551
							0.351	0.369
							0.475	0.623
							0.368	0.324
							0.363	0.579
							0.417	0.434
							0.798	0.369
							0.615	0.434
							0.413	0.579
							0.651	0.458
							0.492	0.422
							0.677	0.324
							0.392	0.623
							0.478	0.8
							0.321	0.597
							0.471	0.369
							0.435	0.369
							0.3	0.712
							0.617	0.597
							0.437	0.512
							0.419	0.369
							0.348	0.717
							0.328	0.422
							0.369	0.324
							0.576	0.656
							0.664	0.324
							0.334	0.597
							0.722	0.712
							0.49	0.512
							0.441	0.512
							0.747	0.623
							0.357	0.656
							0.324	0.512
							0.611	0.551
							0.324	0.512
							0.567	0.434
							0.414	0.458
							0.405	0.512
							0.405	0.536
							0.723	0.597
							0.623	0.458
							0.499	0.623
							0.64	0.574
							0.618	0.551
							0.583	0.324
							0.387	0.369
							0.424	0.522
							0.512	0.369
							0.598	0.422
							0.421	0.613
							0.414	0.639
							0.512	0.648
							0.693	0.458
							0.766	0.458
							0.724	0.75
							0.682	0.717
							0.687	0.41
							0.413	0.699
							0.378	0.422
							0.413	0.324
							0.334	0.512
							0.451	0.41
							0.417	0.324
							0.406	0.41
							0.3	0.512
							0.308	0.369
							0.777	0.369
							0.542	0.369
							0.422	0.324
							0.487	0.422
							0.53	0.324
							0.328	0.512
							0.509	0.422
							0.391	0.512
							0.328	0.522
							0.42	0.512
							0.307	0.307
							0.512	0.522
							0.58	0.551
							0.413	0.324
							0.422	0.422
							0.456	0.579
							0.442	0.422
							0.384	0.422
							0.543	0.745
							0.324	0.458
							0.324	0.324
							0.391	0.579
							0.334	0.73
							0.612	0.412
							0.598	0.399
							0.666	0.445
							0.417	0.512
							0.47	0.711
							0.324	0.382
							0.357	0.338
							0.513	0.399
							0.422	0.516
							0.344	0.445
							0.324	0.663
							0.754	0.52
							0.453	0.581
							0.78	0.512
							0.392	0.432
							0.307	0.445
							0.343	0.341
							0.435	0.513
							0.426	0.54
							0.584	0.389
							0.387	0.369
							0.401	0.305
							0.448	0.341
							0.308	0.41
							0.671	0.315
							0.702	0.432
							0.694	0.483
							0.426	0.348
							0.476	0.437
							0.41	0.455
							0.392	0.483
							0.341	0.363
							0.589	0.444
							0.42	0.492
							0.572	0.437
							0.312	0.449
							0.467	0.382
							0.324	0.369
							0.528	0.343
							0.47	0.75
							0.344	0.692
							0.308	0.458
							0.362	0.444
							0.414	0.722
							0.4	0.422
							0.378	0.673
							0.308	0.649
							0.55	0.481
							0.759	0.492
							0.309	0.375
							0.378	0.368
							0.437	0.341
							0.392	0.615
							0.505	0.615
							0.723	0.464
							0.442	0.458
							0.456	0.615
							0.41	0.411
							0.405	0.449
							0.728	0.652
							0.492	0.715
							0.447	0.615
							0.575	0.382
							0.631	0.677
							0.364	0.705
							0.461	0.758
							0.401	0.338
							0.603	0.315
							0.356	0.389
							0.348	0.398
							0.647	0.528
							0.483	0.635
							0.453	0.389
							0.308	0.363
							0.778	0.684
							0.517	0.368
							0.438	0.771
							0.527	0.6
							0.684	0.721
							0.364	0.363
							0.414	0.479
							0.334	0.551
							0.321	0.369
							0.8	0.458
							0.366	0.434
							0.4	0.505
							0.385	0.358
							0.357	0.378
							0.568	0.348
							0.533	0.348
							0.629	0.492
							0.719	0.609
							0.464	0.426
							0.356	0.344
							0.581	0.712
							0.527	0.584
							0.479	0.312
							0.417	0.685
							0.459	0.779
							0.479	0.381
							0.478	0.341
							0.512	0.518
							0.375	0.3
							0.455	0.572
							0.709	0.573
							0.434	0.78
							0.422	0.39
							0.444	0.4
							0.521	0.414
							0.733	0.391
							0.741	0.492
							0.308	0.381
							0.392	0.669
							0.704	0.763
							0.337	0.494
							0.348	0.534
							0.334	0.307
							0.461	0.4
							0.461	0.652
							0.489	0.553
							0.486	0.391
							0.484	0.662
							0.447	0.528
							0.623	0.348
							0.551	0.57
							0.384	0.324
							0.666	0.413
							0.344	0.42
							0.381	0.362
							0.381	0.417
							0.426	0.763
							0.42	0.472
							0.638	0.369
							0.41	0.753
							0.385	0.572
							0.341	0.401
							0.382	0.544
							0.528	0.359
							0.579	0.448
							0.414	0.56
							0.769	0.384
							0.591	0.344
							0.381	0.522
							0.337	0.702
							0.42	0.471
							0.348	0.366
							0.649	0.362
							0.315	0.397
							0.432	0.476
							0.546	0.405
							0.513	0.334
							0.315	0.385
							0.411	0.321
							0.348	0.311
							0.41	0.472
							0.382	0.489
							0.322	0.593
							0.341	0.401
							0.399	0.41
							0.411	0.308
							0.369	0.503
							0.315	0.562
							0.449	0.356
							0.411	0.366
							0.363	0.559
							0.485	0.497
							0.305	0.713
							0.336	0.308
							0.422	0.635
							0.351	0.629
							0.411	0.39
							0.655	0.721
							0.392	0.417
							0.589	0.307
							0.563	0.385
							0.491	0.682
							0.524	0.344
							0.642	0.405
							0.424	0.413
							0.472	0.391
							0.381	0.461
							0.508	0.759
							0.793	0.56
							0.489	0.684
							0.471	0.538
							0.413	0.538
							0.426	0.453
							0.513	0.575
							0.378	0.772
							0.552	0.544
							0.326	0.626
							0.426	0.451
							0.341	0.644
							0.334	0.354
							0.326	0.328
							0.461	0.369
							0.405	0.512
							0.456	0.422
							0.696	0.308
							0.326	0.581
							0.387	0.378
							0.324	0.378
							0.381	0.308
							0.487	0.417
							0.538	0.554
							0.422	0.401
							0.341	0.47
							0.556	0.673
							0.417	0.562
							0.456	0.543
							0.348	0.503
							0.647	0.725
							0.362	0.614
							0.343	0.478
							0.381	0.397
							0.384	0.608
							0.417	0.677
							0.487	0.458
							0.343	0.483
							0.448	0.687
							0.471	0.547
							0.658	0.504
							0.575	0.437
							0.308	0.448
							0.348	0.447
							0.525	0.308
							0.359	0.39
							0.362	0.357
							0.58	0.489
							0.533	0.341
							0.516	0.358
							0.41	0.324
							0.522	0.324
							0.764	0.482
							0.759	0.591
							0.611	0.643
							0.338	0.644
							0.368	0.622
							0.449	0.381
							0.638	0.739
							0.398	0.381
							0.305	0.625
							0.459	0.311
							0.445	0.414
							0.315	0.472
							0.417	0.378
							0.445	0.623
							0.315	0.343
							0.533	0.465
							0.315	0.309
							0.434	0.677
							0.641	0.359
							0.389	0.537
							0.411	0.489
							0.336	0.458
							0.658	0.567
							0.546	0.75
							0.526	0.431
							0.56	0.654
							0.512	0.397
							0.444	0.559
							0.307	0.458
							0.563	0.357
							0.483	0.492
							0.356	0.436
							0.315	0.544
							0.307	0.554
							0.377	0.497
							0.369	0.356
							0.623	0.405
							0.363	0.362
							0.351	0.533
							0.478	0.747
							0.79	0.492
							0.368	0.645
							0.445	0.566
							0.356	0.417
							0.464	0.4
							0.475	0.599
							0.305	0.774
							0.322	0.413
							0.338	0.456
							0.389	0.334
							0.417	0.594
							0.572	0.656
							0.691	0.486
							0.341	0.497
							0.375	0.662
							0.489	0.454
							0.449	0.451
							0.56	0.655
							0.315	0.738
							0.618	0.74
							0.368	0.344
							0.485	0.77
							0.351	0.435
							0.389	0.366
							0.428	0.317
							0.434	0.426
							0.386	0.434
							0.432	0.587
							0.596	0.381
							0.622	0.378
							0.415	0.518
							0.351	0.719
							0.309	0.611
							0.502	0.426
							0.534	0.512
							0.445	0.461
							0.311	0.458
							0.599	0.483
							0.368	0.567
							0.489	0.373
							0.647	0.489
							0.444	0.334
							0.315	0.584
							0.629	0.456
							0.305	0.461
							0.54	0.334
							0.309	0.518
							0.341	0.41
							0.351	0.492
							0.77	0.4
							0.322	0.326
							0.687	0.392
							0.587	0.525
							0.455	0.436
							0.432	0.366
							0.437	0.688
							0.563	0.384
							0.445	0.392
							0.596	0.563
							0.489	0.461
							0.305	0.321
							0.479	0.44
							0.534	0.489
							0.315	0.324
							0.432	0.619
							0.485	0.538
							0.363	0.779
							0.399	0.486
							0.351	0.59
							0.389	0.424
							0.356	0.436
							0.343	0.307
							0.516	0.689
							0.389	0.619
							0.644	0.384
							0.643	0.333
							0.368	0.341
							0.52	0.607
							0.62	0.348
							0.315	0.448
							0.382	0.435
							0.338	0.308
							0.398	0.45
							0.412	0.358
							0.58	0.356
							0.363	0.578
							0.521	0.45
							0.414	0.364
							0.368	0.538
							0.459	0.321
							0.758	0.676
							0.382	0.344
							0.315	0.472
							0.464	0.771
							0.356	0.439
							0.434	0.59
							0.382	0.425
							0.422	0.476
							0.343	0.333
							0.343	0.612
							0.363	0.494
							0.356	0.57
							0.494	0.381
							0.343	0.447
							0.516	0.745
							0.474	0.76
							0.458	0.608
							0.581	0.619
							0.445	0.516
							0.341	0.496
							0.398	0.324
							0.474	0.426
							0.552	0.488
							0.343	0.456
							0.578	0.362
							0.389	0.556
							0.369	0.774
							0.382	0.333
							0.736	0.324
							0.56	0.471
							0.449	0.525
							0.53	0.776
							0.368	0.513
							0.341	0.538
							0.341	0.625
							0.415	0.467
							0.382	0.565
							0.483	0.324
							0.489	0.359
							0.492	0.471
							0.351	0.57
							0.512	0.308
							0.351	0.312
							0.437	0.464
							0.464	0.417
							0.307	0.362
							0.412	0.8
							0.615	0.494
							0.62	0.703
							0.717	0.783
							0.57	0.626
							0.535	0.62
							0.51	0.47
							0.546	0.556
							0.69	0.414
							0.581	0.653
							0.399	0.7
							0.382	0.471
							0.343	0.356
							0.55	0.667
							0.59	0.348
							0.729	0.348
							0.445	0.461
							0.411	0.64
							0.741	0.692
							0.512	0.465
							0.478	0.759
							0.547	0.597
							0.54	0.66
							0.512	0.4
							0.533	0.59
							0.483	0.41
							0.445	0.518
							0.449	0.636
							0.657	0.476
							0.547	0.789
							0.305	0.481
							0.458	0.392
							0.614	0.51
							0.642	0.508
							0.315	0.414
							0.375	0.456
							0.556	0.348
							0.726	0.491
							0.636	0.435
							0.363	0.478
							0.464	0.324
							0.504	0.656
							0.635	0.672
							0.492	0.391
							0.683	0.413
							0.58	0.605
							0.489	0.348
							0.689	0.729
							0.758	0.485
							0.671	0.698
							0.52	0.471
							0.54	0.486
							0.455	0.488
							0.778	0.548
							0.305	0.447
							0.322	0.348
							0.412	0.437
							0.356	0.47
							0.428	0.312
							0.341	0.397
							0.363	0.323
							0.513	0.391
							0.544	0.381
							0.389	0.657
							0.489	0.39
							0.369	0.666
							0.356	0.385
							0.341	0.348
							0.338	0.461
							0.785	0.333
							0.382	0.41
							0.512	0.397
							0.368	0.54
							0.368	0.385
							0.338	0.784
							0.356	0.548
							0.398	0.366
							0.713	0.534
							0.589	0.707
							0.369	0.587
							0.336	0.369
							0.348	0.326
							0.412	0.308
							0.324	0.42
							0.375	0.589
							0.437	0.438
							0.763	0.359
							0.475	0.631
							0.336	0.348
							0.305	0.385
							0.309	0.461
							0.369	0.324
							0.411	0.398
							0.398	0.487
							0.434	0.348
							0.309	0.591
							0.415	0.369
							0.324	0.655
							0.341	0.525
							0.322	0.453
							0.458	0.308
							0.363	0.725
							0.338	0.454
							0.458	0.647
							0.422	0.42
							0.568	0.735
							0.351	0.8
							0.382	0.616
							0.382	0.42
							0.74	0.709
							0.366	0.511
							0.381	0.39
							0.658	0.378
							0.357	0.691
							0.348	0.311
							0.371	0.429
							0.64	0.472
							0.337	0.783
							0.435	0.445
							0.758	0.312
							0.356	0.532
							0.666	0.334
							0.534	0.42
							0.413	0.343
							0.312	0.384
							0.456	0.308
							0.41	0.381
							0.435	0.461
							0.725	0.439
							0.337	0.467
							0.334	0.378
							0.452	0.438
							0.543	0.308
							0.3	0.414
							0.307	0.447
							0.348	0.755
							0.483	0.405
							0.769	0.515
							0.584	0.563
							0.528	0.631
							0.333	0.609
							0.401	0.41
							0.435	0.642
							0.391	0.489
							0.381	0.634
							0.767	0.679
							0.328	0.797
							0.447	0.321
							0.391	0.4
							0.324	0.308
							0.384	0.321
							0.413	0.362
							0.39	0.344
							0.662	0.414
							0.53	0.317
							0.476	0.341
							0.62	0.354
							0.493	0.447
							0.548	0.654
							0.674	0.397
							0.708	0.39
							0.569	0.413
							0.762	0.362
							0.328	0.334
							0.634	0.447
							0.611	0.759
							0.366	0.623
							0.654	1.893
							0.41	0.844
							0.67	1.029
							0.422	0.966
							0.398	1.411
							0.308	1.215
							0.598	1.167
							0.381	0.944
							0.41	2.183
							0.366	1.209
							0.453	1.662
							0.401	1.126
							0.589	1.326
							0.307	1.872
							0.38	1.304
							0.567	1.433
							0.362	0.921
							0.344	1.029
							0.369	1.167
							0.771	1.203
							0.366	0.971
							0.667	1.651
							0.483	1.577
							0.442	1.658
							0.628	1.791
							0.328	2.933
							0.54	0.971
							0.471	1.029
							0.381	1.25
							0.309	1.326
							0.362	0.844
							0.381	1.405
							0.67	1.024
							0.595	1.168
							0.366	1.024
							0.333	0.927
							0.44	1.556
							0.417	1.628
							0.623	0.932
							0.348	1.275
							0.344	1.025
							0.366	0.881
							0.507	0.802
							0.562	0.825
							0.417	0.934
							0.735	0.844
							0.564	1.082
							0.492	1.008
							0.438	0.808
							0.638	1.236
							0.348	0.962
							0.434	1.112
							0.564	1.009
							0.3	1.081
							0.486	0.986
							0.476	0.885
							0.489	0.825
							0.472	0.802
							0.328	0.825
							0.381	1.044
							0.308	1.209
							0.397	1.031
							0.333	0.846
							0.337	1.402
							0.594	1.338
							0.766	0.929
							0.357	2.306
							0.64	1.014
							0.311	0.916
							0.362	0.802
							0.362	1.536
							0.3	1.024
							0.308	1.008
							0.497	1.024
							0.413	2.209
							0.356	1.149
							0.392	0.875
							0.357	0.904
							0.321	1.207
							0.333	1.26
							0.3	1.073
							0.364	0.921
							0.387	0.916
							0.405	1.364
							0.447	1.034
							0.387	1.057
							0.684	0.934
							0.384	1.168
							0.311	1.093
							0.41	0.844
							0.456	1.019
							0.701	0.825
							0.769	1.121
							0.417	0.829
							0.712	1.034
							0.545	0.891
							0.42	1.309
							0.343	0.881
							0.413	0.928
							0.735	0.825
							0.384	0.881
							0.357	1.109
							0.337	0.97
							0.461	1.268
							0.337	0.825
							0.312	0.825
							0.309	0.861
							0.384	1.014
							0.744	1.006
							0.661	1.069
							0.569	0.916
							0.634	1.176
							0.47	0.97
							0.747	1.167
							0.548	0.869
							0.692	0.804
							0.548	0.88
							0.779	0.944
							0.44	2.974
							0.308	1.772
							0.41	1.145
							0.366	1.034
							0.571	1.376
							0.453	1.462
							0.695	0.869
							0.615	0.819
							0.485	1.201
							0.478	0.857
							0.521	1.49
							0.341	0.992
							0.386	1.571
							0.307	1.335
							0.336	2.08
							0.464	1.15
							0.444	1.277
							0.505	0.881
							0.386	1.088
							0.587	1.482
							0.412	2.094
							0.41	1.254
							0.521	1.264
							0.382	1.372
							0.322	1.464
							0.375	0.994
							0.426	2.183
							0.351	1.403
							0.671	1.233
							0.412	1.167
							0.322	0.881
							0.492	0.875
							0.512	0.932
							0.761	0.932
							0.588	0.832
							0.458	0.875
							0.386	1.159
							0.48	0.944
							0.399	0.875
							0.789	0.916
							0.492	1.199
							0.652	1.109
							0.671	1.034
							0.483	0.944
							0.368	0.842
							0.504	0.97
							0.521	0.869
							0.799	1.431
							0.384	0.948
							0.392	0.963
							0.595	0.916
							0.341	1.209
							0.381	0.975
							0.504	1.009
							0.645	0.98
							0.564	0.944
							0.437	0.844
							0.596	0.825
							0.309	0.808
							0.317	1.063
							0.614	0.905
							0.623	1.07
							0.666	1.69
							0.39	1.017
							0.615	1.283
							0.341	0.875
							0.334	0.945
							0.348	1.026
							0.77	1.522
							0.598	1.055
							0.528	0.992
							0.647	1.819
							0.745	1.159
							0.692	0.825
							0.656	1.143
							0.312	1.103
							0.348	1.082
							0.391	2.088
							0.401	1.048
							0.381	0.944
							0.357	0.827
							0.334	1.024
							0.334	0.825
							0.405	1.24
							0.41	1.29
							0.553	0.916
							0.308	0.819
							0.453	1.591
							0.3	0.888
							0.555	0.956
							0.674	1.253
							0.461	1.193
							0.328	3.115
							0.326	1.006
							0.429	0.956
							0.417	1.307
							0.424	0.857
							0.378	1.237
							0.492	1.194
							0.387	1.091
							0.554	0.974
							0.426	1.42
							0.607	1.368
							0.364	1.336
							0.349	1.237
							0.435	1.065
							0.312	1.285
							0.334	1.503
							0.658	0.921
							0.734	0.88
							0.713	1.032
							0.384	1.632
							0.476	0.946
							0.405	1.013
							0.464	0.833
							0.308	0.877
							0.384	1.143
							0.434	0.949
							0.674	0.909
							0.505	1.33
							0.578	1.418
							0.424	0.872
							0.357	0.921
							0.442	1.186
							0.448	2.045
							0.405	1.223
							0.4	1.311
							0.62	0.968
							0.483	0.991
							0.729	0.834
							0.356	1.052
							0.577	1.035
							0.533	1
							0.405	1.431
							0.58	1.008
							0.715	0.919
							0.515	0.952
							0.4	0.964
							0.435	0.949
							0.417	1.132
							0.492	0.919
							0.483	1.063
							0.544	0.836
							0.384	0.819
							0.595	0.852
							0.584	0.926
							0.381	0.832
							0.381	0.921
							0.356	0.844
							0.397	1.134
							0.405	1.569
							0.417	0.966
							0.424	1.168
							0.334	0.844
							0.54	1.151
							0.611	1.274
							0.706	1.482
							0.308	1
							0.523	0.948
							0.422	0.825
							0.405	1.024
							0.3	1.121
							0.334	1.081
							0.366	0.921
							0.522	1.32
							0.494	1.55
							0.307	1.307
							0.417	1.325
							0.607	1.055
							0.54	0.802
							0.512	0.878
							0.653	0.98
							0.317	1.145
							0.458	1.313
							0.328	1.149
							0.333	0.983
							0.414	0.827
							0.461	0.922
							0.507	0.983
							0.584	0.975
							0.591	0.881
							0.551	0.898
							0.472	1.013
							1.318	0.826
							1.048	1.804
							1.284	0.926
							0.98	1.121
							1.311	1.153
[truncated: 12,981 more rows]

## Sheet: Suppl2h
	control siRNA	SdpII siRNA	SdpII siRNA + Rescue					control siRNA	SdpII siRNA	SdpII siRNA + Rescue
Number of values	27	31	16					0.844764	0.831714	0.689
Mean	0.8889	0.7232	0.9006					0.716515	0.769843	0.916
Std. Deviation	0.2393	0.1636	0.2692					0.741581	0.71289	0.943
Std. Error	0.04605	0.02938	0.0673					0.723954	0.848545	1.049
										0.792
Table Analyzed	mito density							0.581282	0.779549	0.977
								0.95021	0.572432	0.78
One-way analysis of variance								1.00961	0.516928	0.278
P value	0.0061							0.908844	0.738798	0.4
P value summary	**								0.771335	0.975
Are means signif. different? (P < 0.05)	Yes								0.865323	0.974
Number of groups	3							0.816356	0.709218	1
F	5.489							0.835228	0.611172	1.281
R square	0.1339							0.530217	0.606664	1.256
								0.668927	0.603913	1.126
Bartlett's test for equal variances									0.589412	0.973
Bartlett's statistic (corrected)	6.024							0.675	0.399
P value	0.0492							0.599	0.819
P value summary	*							0.83	0.705
Do the variances differ signif. (P < 0.05)	Yes							0.857	0.393
								0.926	0.857
ANOVA Table	SS	df	MS						0.451
Treatment (between columns)	0.5224	2	0.2612					0.754	0.872
Residual (within columns)	3.379	71	0.04759					0.526	0.477
Total	3.901	73						1.264	0.797
								1.057	0.836
Tukey's multiple comparisons test	Mean Diff.	95.00% CI of diff.	Below threshold?	Summary	Adjusted P Value		NEW PRISM	1.228	0.922
control siRNA vs. SdpII siRNA	0,1658	0.02829 to 0.3032	Yes	*	0.0141	A-B		1.276	0.895
control siRNA vs. SdpII siRNA + Rescue	-0,01162	-0.1764 to 0.1531	No	ns	0.9844	A-C		1.207	0.91
SdpII siRNA vs. SdpII siRNA + Rescue	-0,1774	-0.3381 to -0.01663	Yes	*	0.0271	B-C		1.165	0.806
								1.344	0.719
								0.966	1.033

## Sheet: Suppl2m
	control	SdpII RNAi	SdpII RNAi+ Rescue				control	SdpII RNAi	SdpII RNAi+ Rescue
Number of values	3074	3169	1657				6.154	8.516	4.576
							5.338	8.057	2.412
Mean	0.7174	0.8774	0.7589				4.544	5.812	1.296
Std. Deviation	0.901	1.198	1.01				3.52	4.142	1.236
Std. Error of Mean	0.01625	0.02129	0.02481				3.316	3.955	1.176
							2.779	3.792	1.006
Kruskal-Wallis test							2.616	3.785	0.869
Dunn's multiple comparisons test	Mean rank diff,	Significant?	Summary	Adjusted P Value			2.267	3.46	0.742
control vs. SdpII RNAi	-144.2	Yes	*	0.0359			2.207	3.008	0.699
control vs. SdpII RNAi+ Rescue	101	No	ns	0.4311			2.182	2.984	0.597
SdpII RNAi vs. SdpII RNAi+ Rescue	245.2	Yes	**	0.0011			2.182	2.906	0.494
							2.122	2.821	0.35
							1.85	2.796	0.247
							1.628	2.719	0.247
							1.568	2.472	0.247
							1.543	2.44	0.205
							1.441	2.394	0.145
							1.423	2.352	0.145
							1.381	2.344	0.145
							1.363	2.242	0.102
							1.338	2.182	0.102
							1.313	2.02	0.102
							1.278	1.917	0.102
							1.261	1.875	5.183
							1.253	1.875	4.971
							1.211	1.833	3.503
							1.176	1.808	2.539
							1.158	1.79	2.165
							1.133	1.705	0.989
							1.116	1.67	0.452
							1.073	1.67	0.41
							1.049	1.501	0.307
							1.049	1.356	0.247
							1.049	1.176	0.247
							0.989	1.133	0.205
							0.989	1.091	0.205
							0.946	1.091	0.145
							0.929	1.073	0.145
							0.861	1.066	0.145
							0.826	1.049	0.145
							0.801	1.049	0.145
							0.784	1.049	0.102
							0.759	0.946	0.102
							0.742	0.886	0.102
							0.699	0.844	0.102
							0.682	0.826	0.102
							0.657	0.801	0.102
							0.639	0.801	0.102
							0.597	0.759	0.102
							0.554	0.724	0.102
							0.554	0.699	0.102
							0.554	0.682	0.102
							0.537	0.657	0.102
							0.494	0.639	0.102
							0.494	0.639	4.636
							0.452	0.639	3.128
							0.452	0.597	1.73
							0.392	0.597	1.525
							0.392	0.597	1.236
							0.35	0.579	0.989
							0.35	0.554	0.844
							0.35	0.554	0.801
							0.35	0.554	0.784
							0.307	0.537	0.742
							0.307	0.537	0.699
							0.29	0.537	0.597
							0.247	0.494	0.554
							0.247	0.494	0.494
							0.247	0.494	0.392
							0.247	0.452	0.307
							0.247	0.452	0.307
							0.247	0.452	0.307
							0.247	0.452	0.247
							0.247	0.434	0.205
							0.247	0.41	0.205
							0.205	0.392	0.205
							0.205	0.392	0.205
							0.205	0.392	0.145
							0.205	0.392	0.145
							0.205	0.392	0.145
							0.205	0.392	0.145
							0.145	0.35	0.102
							0.145	0.35	0.102
							0.145	0.35	0.102
							0.145	0.35	0.102
							0.145	0.35	0.102
							0.145	0.307	0.102
							0.145	0.307	4.297
							0.145	0.29	3.817
							0.145	0.247	3.7
							0.145	0.247	3.545
							0.102	0.247	1.091
							0.102	0.247	0.699
							0.102	0.247	0.699
							0.102	0.247	0.699
							0.102	0.247	0.554
							0.102	0.247	0.554
							0.102	0.247	0.35
							0.102	0.247	0.35
							0.102	0.247	0.35
							0.102	0.205	0.247
							0.102	0.205	0.247
							0.102	0.205	0.247
							0.102	0.205	0.247
							0.102	0.205	0.205
							0.102	0.205	0.205
							0.102	0.205	0.205
							0.102	0.205	0.145
							0.102	0.205	0.145
							5.218	0.205	0.145
							4.142	0.205	0.102
							3.852	0.205	0.102
							3.563	0.205	0.102
							3.188	0.205	7.341
							2.627	0.145	4.996
							2.352	0.145	3.792
							2.292	0.145	2.549
							2.242	0.145	2.062
							2.122	0.145	1.603
							1.67	0.145	1.501
							1.253	0.145	1.296
							1.176	0.145	1.151
							1.031	0.145	1.091
							1.013	0.145	0.946
							0.929	0.145	0.801
							0.861	0.102	0.784
							0.844	0.102	0.597
							0.784	0.102	0.494
							0.784	0.102	0.392
							0.742	0.102	0.392
							0.742	0.102	0.35
							0.639	0.102	0.307
							0.597	0.102	0.29
							0.554	0.102	0.247
							0.537	0.102	0.247
							0.494	0.102	0.145
							0.494	0.102	0.145
							0.494	0.102	0.145
							0.494	0.102	0.102
							0.434	0.102	0.102
							0.392	0.102	0.102
							0.35	0.102	0.102
							0.35	0.102	0.102
							0.35	0.102	0.102
							0.29	0.102	0.102
							0.247	0.102	0.102
							0.247	0.102	0.102
							0.247	0.102	0.102
							0.205	0.102	0.102
							0.205	0.102	0.102
							0.205	0.102	0.102
							0.205	0.102	0.102
							0.205	0.102	0.102
							0.205	0.102	0.102
							0.205	11.705	0.102
							0.205	6.394	9.085
							0.205	4.649	4.29
							0.205	4.04	3.383
							0.205	3.743	2.412
							0.205	3.128	2.352
							0.145	2.761	2.122
							0.145	2.557	2.055
							0.102	2.532	1.91
							0.102	2.507	1.833
							0.102	2.387	1.773
							0.102	2.327	1.398
							0.102	2.147	1.296
							0.102	1.977	1.133
							0.102	1.935	1.091
							0.102	1.833	1.066
							0.102	1.808	0.946
							0.102	1.61	0.904
							0.102	1.585	0.826
							0.102	1.525	0.801
							0.102	1.508	0.766
							0.102	1.483	0.742
							0.102	1.423	0.699
							0.102	1.398	0.639
							0.102	1.356	0.639
							0.102	1.313	0.639
							0.102	1.296	0.614
							6.963	1.193	0.597
							5.148	1.151	0.578
							3.877	1.109	0.554
							3.46	1.073	0.392
							3.266	1.049	0.247
							3.248	0.989	0.247
							2.856	0.964	0.247
							2.669	0.904	0.205
							2.652	0.904	0.205
							2.592	0.886	0.145
							2.387	0.886	0.145
							2.14	0.886	0.145
							2.08	0.886	0.145
							1.935	0.699	0.145
							1.875	0.682	0.145
							1.705	0.574	0.102
							1.67	0.494	0.102
							1.603	0.392	0.102
							1.585	0.35	0.102
							1.568	0.35	0.102
							1.561	0.307	0.102
							1.441	0.29	0.102
							1.398	0.247	0.102
							1.278	0.247	0.102
							1.278	0.247	0.102
							1.236	0.247	0.102
							1.193	0.247	0.102
							1.193	0.247	0.102
							1.176	0.205	0.102
							1.091	0.205	0.102
							1.066	0.205	0.102
							1.049	0.205	6.13
							1.031	0.205	4.389
							1.031	0.205	4.364
							1.031	0.145	3.598
							0.989	0.145	3.266
							0.989	0.145	2.924
							0.964	0.145	2.634
							0.946	0.145	2.369
							0.861	0.145	2.26
							0.844	0.102	2.182
							0.784	0.102	1.953
							0.784	0.102	1.85
							0.759	0.102	1.79
							0.742	0.102	1.748
							0.699	0.102	1.483
							0.699	0.102	1.441
							0.699	0.102	1.423
							0.699	0.102	1.381
							0.657	0.102	1.313
							0.639	0.102	1.296
							0.639	0.102	1.151
							0.614	0.102	1.091
							0.597	0.102	0.989
							0.597	0.102	0.844
							0.597	0.102	0.801
							0.597	0.102	0.759
							0.597	0.102	0.742
							0.554	0.102	0.657
							0.554	0.102	0.554
							0.537	8.661	0.537
							0.494	5.995	0.537
							0.494	5.752	0.452
							0.452	5.173	0.41
							0.434	5.088	0.392
							0.41	4.919	0.392
							0.41	4.152	0.35
							0.392	4.057	0.35
							0.392	4.015	0.35
							0.35	4.007	0.307
							0.35	3.718	0.307
							0.35	3.64	0.307
							0.35	3.623	0.29
							0.35	3.605	0.29
							0.35	3.563	0.247
							0.35	3.52	0.205
							0.35	3.443	0.205
							0.35	3.4	0.205
							0.35	3.223	0.205
							0.35	3.22	0.205
							0.35	3.213	0.205
							0.307	3.196	0.205
							0.307	3.128	0.145
							0.29	3.128	0.145
							0.247	3.051	0.145
							0.247	2.959	0.145
							0.247	2.906	0.145
							0.247	2.864	0.102
							0.247	2.856	0.102
							0.247	2.796	0.102
							0.247	2.719	0.102
							0.247	2.694	0.102
							0.247	2.634	0.102
							0.247	2.609	0.102
							0.247	2.524	0.102
							0.247	2.472	0.102
							0.247	2.429	0.102
							0.247	2.344	0.102
							0.247	2.242	0.102
							0.205	2.207	6.811
							0.205	2.2	5.805
							0.205	2.2	4.919
							0.205	2.182	4.287
							0.205	2.182	3.76
							0.205	2.175	3.358
							0.205	2.14	3.153
							0.205	2.097	3.128
							0.205	2.062	3.051
							0.205	2.012	2.924
							0.205	1.953	2.701
							0.205	1.91	2.549
							0.205	1.91	2.447
							0.205	1.748	2.207
							0.205	1.688	2.062
							0.205	1.67	1.977
							0.205	1.628	1.935
							0.145	1.501	1.917
							0.145	1.483	1.808
							0.145	1.458	1.603
							0.145	1.441	1.585
							0.145	1.423	1.55
							0.145	1.398	1.543
							0.145	1.381	1.423
							0.145	1.381	1.423
							0.145	1.321	1.338
							0.145	1.296	1.338
							0.145	1.296	1.109
							0.145	1.296	1.073
							0.145	1.278	1.006
							0.145	1.253	1.006
							0.102	1.253	0.946
							0.102	1.253	0.946
							0.102	1.236	0.946
							0.102	1.236	0.946
							0.102	1.193	0.946
							0.102	1.176	0.904
							0.102	1.151	0.801
							0.102	1.133	0.784
							0.102	1.109	0.784
							0.102	1.091	0.742
							0.102	1.091	0.724
							0.102	1.073	0.699
							0.102	1.066	0.699
							0.102	1.066	0.682
							0.102	1.049	0.657
							0.102	1.049	0.639
							0.102	1.049	0.597
							0.102	1.006	0.579
							0.102	0.989	0.554
							0.102	0.989	0.554
							0.102	0.989	0.537
							0.102	0.989	0.537
							0.102	0.989	0.512
							0.102	0.989	0.494
							0.102	0.946	0.494
							0.102	0.946	0.494
							0.102	0.946	0.494
							0.102	0.929	0.494
							0.102	0.929	0.452
							0.102	0.929	0.452
							0.102	0.929	0.452
							0.102	0.906	0.452
							0.102	0.904	0.452
							6.07	0.886	0.452
							5.558	0.886	0.41
							4.159	0.861	0.392
							3.898	0.844	0.392
							3.675	0.844	0.392
							3.485	0.826	0.392
							2.736	0.819	0.35
							2.659	0.801	0.35
							2.616	0.784	0.35
							2.532	0.784	0.35
							2.507	0.742	0.35
							2.489	0.742	0.35
							2.447	0.742	0.307
							2.327	0.724	0.307
							2.225	0.699	0.307
							2.182	0.657	0.29
							2.08	0.657	0.29
							2.055	0.639	0.247
							1.91	0.639	0.247
							1.893	0.639	0.247
							1.79	0.639	0.247
							1.73	0.639	0.247
							1.645	0.597	0.247
							1.621	0.597	0.247
							1.603	0.597	0.247
							1.211	0.579	0.247
							1.151	0.554	0.205
							1.133	0.554	0.205
							1.049	0.554	0.205
							1.049	0.554	0.205
							0.844	0.537	0.205
							0.844	0.537	0.205
							0.844	0.537	0.145
							0.801	0.537	0.145
							0.784	0.512	0.145
							0.742	0.512	0.145
							0.742	0.512	0.145
							0.639	0.512	0.145
							0.597	0.512	0.145
							0.597	0.512	0.145
							0.554	0.494	0.145
							0.554	0.494	0.145
							0.537	0.494	0.145
							0.537	0.494	0.145
							0.537	0.494	0.102
							0.494	0.452	0.102
							0.452	0.452	0.102
							0.452	0.452	0.102
							0.452	0.434	0.102
							0.434	0.41	0.102
							0.41	0.41	0.102
							0.392	0.392	0.102
							0.392	0.392	0.102
							0.35	0.392	0.102
							0.35	0.392	0.102
							0.35	0.392	0.102
							0.307	0.392	0.102
							0.307	0.374	0.102
							0.307	0.35	0.102
							0.307	0.35	0.102
							0.307	0.35	0.102
							0.29	0.35	0.102
							0.247	0.35	0.102
							0.247	0.35	0.102
							0.247	0.35	0.102
							0.247	0.35	0.102
							0.247	0.307	0.102
							0.205	0.307	0.102
							0.205	0.307	0.102
							0.205	0.307	0.102
							0.205	0.307	0.102
							0.205	0.307	0.102
							0.205	0.307	0.102
							0.205	0.307	0.102
							0.205	0.307
							0.145	0.307
							0.145	0.307
							0.102	0.29
							0.102	0.29
							0.102	0.247
							0.102	0.247
							0.102	0.247
							0.102	0.247
							0.102	0.247
							0.102	0.247
							0.102	0.247
							0.102	0.247
							0.102	0.247
							0.102	0.247
							0.102	0.247
							0.102	0.247
							0.102	0.247
							0.102	0.247
							0.102	0.247
							0.102	0.205
							0.102	0.205
							0.102	0.205
							0.102	0.205
							0.102	0.205
							0.102	0.205
							0.102	0.205
							6.137	0.205
							4.647	0.205
							4.04	0.205
							3.58	0.205
							3.111	0.205
							3.008	0.205
							2.736	0.205
							2.676	0.205
							2.574	0.205
							2.429	0.205
							2.327	0.205
							1.85	0.145
							1.833	0.145
							1.688	0.145
							1.645	0.145
							1.501	0.145
							1.501	0.145
							1.423	0.145
							1.338	0.145
							1.278	0.145
							1.253	0.145
							1.236	0.145
							1.211	0.145
							1.031	0.145
							0.971	0.145
							0.929	0.145
							0.929	0.145
							0.904	0.145
							0.801	0.145
							0.801	0.145
							0.801	0.145
							0.742	0.145
							0.742	0.145
							0.717	0.145
							0.657	0.145
							0.639	0.145
							0.614	0.145
							0.554	0.145
							0.554	0.102
							0.494	0.102
							0.452	0.102
							0.41	0.102
							0.392	0.102
							0.392	0.102
							0.392	0.102
							0.392	0.102
							0.392	0.102
							0.35	0.102
							0.35	0.102
							0.307	0.102
							0.307	0.102
							0.307	0.102
							0.247	0.102
							0.247	0.102
							0.205	0.102
							0.205	0.102
							0.205	0.102
							0.205	0.102
							0.205	0.102
							0.145	0.102
							0.145	0.102
							0.145	0.102
							0.102	0.102
							0.102	0.102
							0.102	0.102
							0.102	0.102
							0.102	0.102
							0.102	0.102
							0.102	0.102
							0.102	0.102
							0.102	0.102
							0.102	0.102
							0.102	0.102
							0.102	0.102
							0.102	0.102
							0.102	0.102
							0.102	0.102
							0.102	0.102
							0.102	0.102
							0.102	0.102
							0.102	0.102
							0.102	0.102
							0.102	0.102
							0.102	0.102
							0.102	0.102
							0.102	0.102
							4.756	0.102
							4.594	0.102
							3.52	0.102
							3.273	0.102
							3.171	0.102
							3.026	0.102
							2.616	0.102
							2.429	0.102
							2.309	0.102
							2.139	0.102
							2.132	0.102
							2.105	0.102
							1.935	0.102
							1.773	0.102
							1.748	0.102
							1.645	0.102
							1.476	0.102
							1.416	0.102
							1.398	0.102
							1.296	0.102
							1.236	0.102
							1.151	5.727
							1.109	5.268
							1.031	5.226
							1.031	4.996
							1.006	4.339
							0.886	4.135
							0.861	4.135
							0.759	4.075
							0.742	3.351
							0.724	3.128
							0.682	3.044
							0.657	3.008
							0.657	2.814
							0.639	2.524
							0.639	2.489
							0.639	2.472
							0.597	2.412
							0.597	2.32
							0.597	2.267
							0.554	2.225
							0.494	2.217
							0.41	2.165
							0.392	2.165
							0.392	2.097
							0.392	2.012
							0.392	1.969
							0.35	1.953
							0.35	1.917
							0.35	1.91
							0.35	1.91
							0.307	1.875
							0.307	1.857
							0.307	1.748
							0.29	1.73
							0.29	1.688
							0.247	1.645
							0.247	1.585
							0.247	1.578
							0.247	1.543
							0.247	1.501
							0.247	1.501
							0.247	1.483
							0.247	1.465
							0.205	1.458
							0.205	1.441
							0.205	1.398
							0.205	1.356
							0.205	1.356
							0.205	1.356
							0.205	1.338
							0.205	1.338
							0.205	1.338
							0.205	1.296
							0.145	1.236
							0.145	1.236
							0.145	1.211
							0.145	1.193
							0.145	1.193
							0.145	1.193
							0.145	1.176
							0.145	1.133
							0.145	1.091
							0.145	1.091
							0.145	1.091
							0.145	1.049
							0.145	1.049
							0.102	1.031
							0.102	1.031
							0.102	1.006
							0.102	0.989
							0.102	0.964
							0.102	0.964
							0.102	0.946
							0.102	0.946
							0.102	0.886
							0.102	0.886
							0.102	0.886
							0.102	0.844
							0.102	0.844
							0.102	0.826
							0.102	0.801
							0.102	0.801
							0.102	0.759
							0.102	0.742
							0.102	0.742
							4.219	0.742
							4.032	0.742
							2.634	0.699
							2.507	0.699
							2.412	0.657
							2.037	0.639
							1.977	0.639
							1.96	0.639
							1.79	0.597
							1.543	0.597
							1.423	0.597
							1.338	0.597
							1.151	0.554
							1.133	0.554
							1.133	0.554
							1.006	0.554
							0.989	0.554
							0.946	0.554
							0.946	0.537
							0.861	0.512
							0.844	0.512
							0.742	0.512
							0.682	0.494
							0.682	0.494
							0.434	0.494
							0.392	0.452
							0.392	0.452
							0.35	0.434
							0.35	0.41
							0.29	0.41
							0.29	0.41
							0.247	0.392
							0.247	0.392
							0.247	0.392
							0.247	0.35
							0.247	0.35
							0.247	0.35
							0.205	0.35
							0.205	0.35
							0.205	0.35
							0.145	0.35
							0.145	0.35
							0.145	0.307
							0.145	0.307
							0.145	0.307
							0.145	0.307
							0.145	0.29
							0.145	0.29
							0.145	0.29
							0.145	0.247
							0.145	0.247
							0.102	0.247
							0.102	0.247
							0.102	0.247
							0.102	0.247
							0.102	0.247
							0.102	0.247
							0.102	0.247
							0.102	0.247
							0.102	0.247
							0.102	0.247
							0.102	0.247
							0.102	0.247
							0.102	0.247
							0.102	0.205
							0.102	0.205
							4.756	0.205
							3.593	0.205
							3.502	0.205
							3.23	0.205
							3.111	0.205
							2.182	0.205
							2.14	0.205
							2.062	0.205
							2.037	0.205
							1.773	0.205
							1.653	0.205
							1.501	0.205
							1.501	0.205
							1.465	0.145
							1.441	0.145
							1.423	0.145
							1.211	0.145
							1.133	0.145
							1.031	0.145
							0.946	0.145
							0.929	0.145
							0.929	0.145
							0.861	0.145
							0.844	0.145
							0.801	0.145
							0.784	0.145
							0.759	0.145
							0.742	0.102
							0.742	0.102
							0.699	0.102
							0.682	0.102
							0.657	0.102
							0.657	0.102
							0.639	0.102
							0.597	0.102
							0.579	0.102
							0.494	0.102
							0.452	0.102
							0.452	0.102
							0.41	0.102
							0.392	0.102
							0.392	0.102
							0.392	0.102
							0.35	0.102
							0.35	0.102
							0.307	0.102
							0.29	0.102
							0.29	0.102
							0.29	0.102
							0.247	0.102
							0.247	0.102
							0.247	0.102
							0.247	0.102
							0.205	0.102
							0.205	0.102
							0.205	0.102
							0.205	0.102
							0.205	0.102
							0.205	0.102
							0.205	0.102
							0.205	0.102
							0.145	0.102
							0.145	0.102
							0.145	0.102
							0.145	0.102
							0.102	0.102
							0.102	0.102
							0.102	0.102
							0.102	0.102
							0.102	0.102
							0.102	0.102
							0.102	0.102
							0.102	0.102
							0.102	0.102
							0.102	0.102
							0.102	0.102
							0.102	0.102
							0.102	0.102
							0.102	0.102
							0.102	0.102
							0.102	0.102
							0.102	0.102
							0.102	5.89
							0.102	4.417
								3.955
								3.947
								3.947
								3.58
								3.52
								3.496
								3.418
								3.393
								3.171
								3.008
								2.864
								2.839
								2.761
								2.694
								2.532
								2.489
								2.447
								2.387
								2.387
								2.309
								2.292
								2.08
								2.062
								1.953
								1.893
								1.808
								1.705
								1.681
								1.67
								1.585
								1.543
								1.525
								1.423
								1.398
								1.381
								1.338
								1.338
								1.296
								1.193
								1.133
								1.091
								1.049
								1.006
								0.989
								0.946
								0.946
								0.929
								0.921
								0.904
								0.904
								0.886
								0.886
								0.861
								0.861
								0.844
								0.844
								0.801
								0.784
								0.784
								0.784
								0.742
								0.742
								0.699
								0.699
								0.699
								0.682
								0.657
								0.639
								0.639
								0.597
								0.579
								0.579
								0.554
								0.537
								0.537
								0.537
								0.537
								0.512
								0.494
								0.452
								0.452
								0.452
								0.434
								0.434
								0.41
								0.41
								0.392
								0.35
								0.35
								0.35
								0.35
								0.35
								0.35
								0.35
								0.35
								0.35
								0.307
								0.307
								0.307
								0.307
								0.307
								0.307
								0.29
								0.29
								0.29
								0.29
								0.29
								0.247
								0.247
								0.247
								0.247
								0.205
								0.205
								0.205
								0.205
								0.205
								0.205
								0.205
								0.205
								0.205
								0.205
								0.205
								0.205
								0.205
								0.205
								0.205
								0.205
								0.205
								0.205
								0.145
								0.145
								0.145
								0.145
								0.145
								0.145
								0.145
								0.145
								0.145
								0.102
								0.102
								0.102
								0.102
								0.102
								0.102
								0.102
								0.102
								0.102
								0.102
								0.102
								0.102
								0.102
								0.102
								0.102
								0.102
								0.102
								0.102
								0.102
								0.102
								0.102
								0.102
								0.102
								6.112
								4.262
								4.007
								3.87
								3.538
								2.941
								2.941
								2.881
								2.225
								2.157
								2.097
								2.08
								2.012
								1.917
								1.688
								1.603
								1.398
								1.387
								1.381
								1.253
								1.193
								1.066
								1.006
								0.971
								0.886
								0.886
								0.742
								0.742
								0.742
								0.699
								0.699
								0.657
								0.657
								0.657
								0.579
								0.579
								0.554
								0.452
								0.41
								0.41
								0.41
								0.392
								0.392
								0.35
								0.35
								0.35
								0.307
								0.307
								0.29
								0.29
								0.29
								0.247
								0.247
								0.247
								0.247
								0.247
								0.247
								0.205
								0.205
								0.205
								0.205
								0.205
								0.205
								0.205
								0.205
								0.205
								0.205
								0.205
								0.145
								0.145
								0.145
								0.145
								0.145
								0.145
								0.145
								0.145
								0.145
								0.145
								0.145
								0.145
								0.102
								0.102
								0.102
								0.102
								0.102
								0.102
								0.102
								0.102
								0.102
								0.102
								0.102
								0.102
								0.102
								0.102
								0.102
								0.102
								0.102
								0.102
								0.102
								0.102
								4.551
								4.382
								3.64
								3.545
								3.52
								3.503
								3.393
								2.888
								2.804
								2.225
								2.097
								1.917
								1.765
								1.705
								1.441
								1.398
								1.218
								1.193
								1.151
								1.031
								1.006
								0.971
								0.964
								0.946
								0.929
								0.886
								0.801
								0.801
								0.801
								0.801
								0.742
								0.682
								0.682
								0.682
								0.639
								0.614
								0.597
								0.579
								0.554
								0.554
								0.537
								0.494
								0.494
								0.494
								0.392
								0.35
								0.307
								0.307
								0.307
								0.307
								0.29
								0.29
								0.247
								0.247
								0.247
								0.205
								0.205
								0.205
								0.205
								0.145
								0.145
								0.145
								0.145
								0.145
								0.102
								0.102
								0.102
								0.102
								0.102
								0.102
								0.102
								0.102
								0.102
								12.481
								8.224
								5.311
								4.576
								4.347
								4.255
								3.664
								3.605
								3.52
								3.478
								3.291
								3.001
								2.924
								2.719
								2.592
								2.574
								2.429
								2.429
								2.369
								2.362
								2.225
								2.182
								2.037
								1.953
								1.935
								1.893
								1.628
								1.543
								1.525
								1.501
								1.423
								1.416
								1.398
								1.381
								1.253
								1.253
								1.236
								1.218
								1.211
								1.193
								1.193
								1.193
								1.176
								1.091
								1.049
								1.049
								0.946
								0.929
								0.929
								0.904
								0.904
								0.886
								0.844
								0.844
								0.826
								0.784
								0.759
								0.742
								0.742
								0.717
								0.699
								0.699
								0.699
								0.699
								0.657
								0.597
								0.597
								0.554
								0.554
								0.537
								0.537
								0.452
								0.452
								0.452
								0.41
								0.392
								0.392
								0.392
								0.392
								0.392
								0.35
								0.35
								0.35
								0.35
								0.35
								0.35
								0.35
								0.307
								0.307
								0.307
								0.307
								0.29
								0.29
								0.29
								0.29
								0.29
								0.29
								0.29
								0.29
								0.247
								0.247
								0.247
								0.247
								0.247
								0.247
								0.247
								0.247
								0.247
								0.247
								0.205
								0.205
								0.205
								0.205
								0.205
								0.205
								0.205
								0.205
								0.205
								0.205
								0.205
								0.145
								0.145
								0.145
								0.145
								0.145
								0.145
								0.145
								0.145
								0.145
								0.145
								0.145
								0.145
								0.145
								0.145
								0.145
								0.145
								0.145
								0.145
								0.145
								0.145
								0.145
								0.145
								0.102
								0.102
								0.102
								0.102
								0.102
								0.102
								0.102
								0.102
								0.102
								0.102
								0.102
								0.102
								0.102
								0.102
								0.102
								0.102
								0.102
								0.102
								0.102
								0.102
								0.102
								0.102
								0.102
								0.102
								0.102
								0.102
								0.102
								0.102
								0.102
								0.102
								0.102
								0.102
								0.102
								0.102
								0.102
								0.102
								0.102
							4.032	5.463	4.619
							3.845	4.364	3.231
							3.743	4.117	2.616
							3.665	3.146	2.02
							3.351	2.874	1.833
							3.146	2.754	1.423
							2.284	2.634	1.236
							2.08	2.497	1.193
							1.868	2.429	1.151
							1.79	2.387	1.073
							1.645	2.369	0.904
							1.525	2.242	0.801
							1.398	2.207	0.742
							1.313	2.012	0.717
							1.278	1.96	0.699
							1.253	1.875	0.682
							1.193	1.875	0.657
							1.176	1.833	0.579
							1.151	1.67	0.554
							1.091	1.628	0.554
							1.049	1.603	0.537
							1.049	1.543	0.512
							1.031	1.441	0.494
							1.006	1.363	0.452
							0.964	1.338	0.452
							0.904	1.296	0.452
							0.844	1.296	0.452
							0.844	1.253	0.434
							0.844	1.109	0.392
							0.801	0.989	0.392
							0.801	0.946	0.35
							0.759	0.929	0.35
							0.759	0.844	0.307
							0.699	0.844	0.247
							0.699	0.784	0.247
							0.682	0.784	0.205
							0.639	0.784	0.205
							0.554	0.742	0.205
							0.512	0.742	0.205
							0.494	0.699	0.205
							0.434	0.657	0.145
							0.392	0.657	0.145
							0.392	0.578	0.145
							0.392	0.554	0.145
							0.35	0.554	0.145
							0.35	0.554	0.102
							0.307	0.537	0.102
							0.307	0.494	0.102
							0.307	0.494	0.102
							0.29	0.494	0.102
							0.29	0.452	0.102
							0.247	0.434	0.102
							0.247	0.434	0.102
							0.247	0.434	0.102
							0.247	0.434	0.102
							0.247	0.392	0.102
							0.247	0.392	0.102
							0.205	0.392	0.102
							0.205	0.35	0.102
							0.205	0.35	0.102
							0.145	0.307	0.102
							0.145	0.307	0.102
							0.145	0.307	0.102
							0.145	0.29	0.102
							0.145	0.29	0.102
							0.145	0.29	0.102
							0.145	0.247	4.679
							0.145	0.247	3.188
							0.102	0.247	3.044
							0.102	0.205	2.037
							0.102	0.205	1.211
							0.102	0.205	1.031
							0.102	0.205	0.946
							0.102	0.145	0.742
							0.102	0.145	0.657
							0.102	0.145	0.639
							0.102	0.145	0.639
							0.102	0.145	0.537
							0.102	0.145	0.537
							0.102	0.145	0.512
							0.102	0.145	0.452
							0.102	0.145	0.452
							0.102	0.145	0.452
							0.102	0.145	0.434
							0.102	0.145	0.35
							0.102	0.145	0.35
							0.102	0.145	0.247
							3.001	0.145	0.247
							2.754	0.102	0.247
							2.166	0.102	0.205
							1.688	0.102	0.205
							1.628	0.102	0.205
							1.585	0.102	0.205
							1.278	0.102	0.145
							1.278	0.102	0.145
							1.091	0.102	0.102
							1.073	0.102	0.102
							1.049	0.102	0.102
							1.049	0.102	0.102
							1.049	0.102	0.102
							0.921	0.102	0.102
							0.886	0.102	0.102
							0.844	0.102	0.102
							0.759	0.102	0.102
							0.742	0.102	0.102
							0.657	0.102	0.102
							0.554	0.102	0.102
							0.537	0.102	0.102
							0.512	6.871	0.102
							0.494	5.261	5.353
							0.452	3.947	3.411
							0.434	3.665	2.924
							0.41	3.52	2.14
							0.392	3.496	2.097
							0.35	3.4	1.833
							0.35	3.061	1.73
							0.35	2.948	1.645
							0.29	2.719	1.543
							0.29	2.249	1.483
							0.29	2.242	1.465
							0.247	2.122	1.441
							0.247	2.122	1.441
							0.247	1.893	1.049
							0.247	1.755	1.031
							0.247	1.688	0.989
							0.205	1.645	0.989
							0.145	1.561	0.946
							0.145	1.508	0.904
							0.145	1.398	0.886
							0.145	1.278	0.699
							0.102	1.253	0.699
							0.102	1.236	0.639
							0.102	1.218	0.494
							0.102	1.091	0.494
							0.102	1.091	0.434
							0.102	0.929	0.35
							0.102	0.904	0.205
							0.102	0.844	0.205
							0.102	0.844	0.145
							0.102	0.801	0.145
							2.062	0.801	0.145
							2.037	0.784	0.145
							1.953	0.742	0.145
							1.713	0.717	0.102
							1.398	0.682	0.102
							1.218	0.554	0.102
							1.091	0.537	0.102
							1.066	0.494	0.102
							1.031	0.41	0.102
							0.989	0.392	0.102
							0.964	0.392	0.102
							0.929	0.392	0.102
							0.886	0.392	0.102
							0.844	0.392	0.102
							0.784	0.35	0.102
							0.784	0.307	0.102
							0.699	0.247	0.102
							0.663	0.247	4.467
							0.657	0.247	3.665
							0.639	0.247	3.231
							0.639	0.247	3.128
							0.639	0.247	3.093
							0.639	0.247	3.044
							0.597	0.205	2.906
							0.579	0.205	2.839
							0.494	0.145	2.574
							0.434	0.145	2.387
							0.392	0.145	2.182
							0.392	0.145	1.868
							0.392	0.145	1.772
							0.35	0.145	1.61
							0.35	0.102	1.55
							0.29	0.102	1.483
							0.29	0.102	1.338
							0.29	0.102	1.296
							0.247	0.102	1.193
							0.205	0.102	1.176
							0.205	0.102	1.006
							0.205	0.102	0.886
							0.205	0.102	0.886
							0.205	0.102	0.826
							0.145	0.102	0.699
							0.145	0.102	0.699
							0.145	0.102	0.682
							0.145	0.102	0.657
							0.145	0.102	0.639
							0.145	0.102	0.597
							0.102	0.102	0.597
							0.102	0.102	0.597
							0.102	6.988	0.537
							0.102	3.256	0.537
							0.102	3.153	0.537
							0.102	3.111	0.494
							1.977	3.051	0.494
							1.773	2.846	0.452
							1.645	2.567	0.452
							1.561	2.175	0.41
							1.525	1.917	0.41
							0.742	1.917	0.392
							0.742	1.85	0.392
							0.639	1.458	0.35
							0.494	1.398	0.35
							0.434	1.261	0.35
							0.392	1.253	0.35
							0.35	1.253	0.307
							0.307	1.236	0.307
							0.247	1.049	0.307
							0.247	0.929	0.29
							0.247	0.886	0.29
							0.145	0.886	0.247
							0.102	0.826	0.247
							0.102	0.742	0.205
							0.102	0.742	0.205
							0.102	0.742	0.205
							0.102	0.699	0.205
							0.102	0.699	0.205
							0.102	0.639	0.145
							3.803	0.639	0.145
							3.213	0.639	0.145
							2.924	0.554	0.145
							2.429	0.537	0.102
							2.309	0.494	0.102
							2.26	0.494	0.102
							2.037	0.452	0.102
							2.03	0.452	0.102
							2.02	0.392	0.102
							1.73	0.392	0.102
							1.483	0.392	0.102
							1.423	0.35	0.102
							1.338	0.35	0.102
							1.296	0.35	0.102
							1.236	0.35	0.102
							1.049	0.307	0.102
							0.964	0.307	0.102
							0.844	0.29	0.102
							0.699	0.29	0.102
							0.699	0.29	5.6
							0.597	0.247	3.256
							0.597	0.247	2.779
							0.494	0.247	2.676
							0.494	0.247	2.532
							0.41	0.205	2.447
							0.41	0.205	1.977
							0.392	0.205	1.953
							0.392	0.205	1.501
							0.247	0.205	1.441
							0.247	0.145	1.381
							0.205	0.145	1.363
							0.205	0.145	1.338
							0.205	0.102	1.236
							0.145	0.102	1.211
							0.145	0.102	1.109
							0.145	0.102	0.861
							0.145	0.102	0.861
							0.145	0.102	0.801
							0.145	0.102	0.639
							0.145	0.102	0.494
							0.145	0.102	0.392
							0.102	0.102	0.392
							0.102	0.102	0.35
							0.102	0.102	0.307
							0.102	4.721	0.29
							0.102	4.294	0.247
							0.102	3.538	0.247
							0.102	3.171	0.247
							0.102	2.627	0.247
							0.102	1.808	0.247
							0.102	1.705	0.247
							0.102	1.688	0.205
							0.102	1.585	0.205
							0.102	1.483	0.205
							0.102	1.483	0.205
							0.102	1.441	0.145
							0.102	1.031	0.145
							0.102	0.869	0.145
							0.102	0.861	0.102
							0.102	0.844	0.102
							3.001	0.801	0.102
							1.695	0.742	0.102
							1.603	0.699	0.102
							1.483	0.699	0.102
							1.363	0.682	0.102
							1.176	0.494	0.102
							1.133	0.494	0.102
							1.128	0.452	0.102
							1.031	0.452	0.102
							0.946	0.434	0.102
							0.886	0.434	0.102
							0.844	0.392	3.785
							0.784	0.35	3.231
							0.784	0.35	2.26
							0.766	0.35	2.097
							0.742	0.35	2.02
							0.742	0.307	1.935
							0.699	0.307	1.807
							0.682	0.307	1.688
							0.537	0.29	1.645
							0.494	0.29	1.441
							0.452	0.247	1.356
							0.434	0.247	1.236
							0.35	0.205	0.946
							0.35	0.205	0.597
							0.35	0.205	0.597
							0.307	0.145	0.494
							0.247	0.145	0.392
							0.247	0.145	0.307
							0.247	0.145	0.247
							0.205	0.145	0.247
							0.205	0.145	0.205
							0.145	0.145	0.205
							0.145	0.145	0.145
							0.145	0.145	0.145
							0.102	0.145	0.145
							0.102	0.145	0.145
							0.102	0.102	0.145
							0.102	0.102	0.145
							0.102	0.102	0.145
							0.102	0.102	0.102
							0.102	0.102	0.102
							0.102	0.102	0.102
							0.102	0.102	0.102
							0.102	0.102	0.102
							0.102	0.102	0.102
							0.102	0.102	0.102
							4.05	0.102	0.102
							2.779	0.102	0.102
							2.574	0.102	0.102
							2.557	0.102	0.102
							2.447	5.328	6.871
							2.327	4.816	3.171
							2.02	4.763	3.128
							1.73	4.244	2.761
							1.645	3.026	2.489
							1.561	2.839	2.429
							1.193	2.567	2.344
							1.091	2.122	2.207
							0.946	1.645	2.08
							0.921	1.006	1.663
							0.886	0.742	1.561
							0.742	0.742	1.458
							0.742	0.699	1.441
							0.682	0.614	1.423
							0.639	0.537	1.423
							0.597	0.452	1.338
							0.537	0.307	1.193
							0.494	0.29	1.091
							0.494	0.29	1.006
							0.452	0.247	0.964
							0.452	0.205	0.844
							0.41	0.205	0.724
							0.392	0.145	0.724
							0.392	0.145	0.699
							0.35	0.145	0.639
							0.35	0.102	0.597
							0.307	0.102	0.554
							0.307	0.102	0.512
							0.307	0.102	0.494
							0.29	0.102	0.494
							0.29	0.102	0.452
							0.29	0.102	0.452
							0.247	0.102	0.392
							0.247	0.102	0.392
							0.205	0.102	0.35
							0.205	0.102	0.307
							0.145	0.102	0.307
							0.145	0.102	0.307
							0.145	6.342	0.29
							0.145	6.102	0.29
							0.102	4.467	0.247
							0.102	4.434	0.247
							0.102	4.142	0.247
							0.102	3.428	0.247
							0.102	3.376	0.247
							0.102	2.984	0.247
							0.102	2.966	0.205
							0.102	2.916	0.205
							0.102	2.804	0.205
							0.102	2.659	0.205
							0.102	2.412	0.205
							0.102	2.412	0.205
							0.102	2.097	0.205
							0.102	2.012	0.145
							0.102	1.808	0.145
							0.102	1.79	0.145
							0.102	1.713	0.145
							0.102	1.705	0.145
							0.102	1.398	0.145
							0.102	1.296	0.145
							0.102	1.253	0.145
							4.269	1.193	0.145
							2.779	0.989	0.145
							2.719	0.989	0.102
							2.659	0.904	0.102
							2.557	0.886	0.102
							2.387	0.801	0.102
							2.165	0.784	0.102
							2.14	0.784	0.102
							2.037	0.742	0.102
							1.773	0.742	0.102
							1.543	0.742	0.102
							1.483	0.742	0.102
							1.483	0.699	0.102
							1.381	0.699	0.102
							1.321	0.639	0.102
							1.151	0.597	0.102
							1.066	0.554	0.102
							1.049	0.537	0.102
							0.946	0.537	0.102
							0.861	0.494	0.102
							0.784	0.494	0.102
							0.657	0.452
							0.597	0.434
							0.494	0.434
							0.494	0.434
							0.452	0.392
							0.392	0.392
							0.392	0.29
							0.35	0.247
							0.307	0.247
							0.29	0.205
							0.247	0.205
							0.247	0.205
							0.247	0.145
							0.205	0.145
							0.205	0.145
							0.205	0.145
							0.205	0.102
							0.205	0.102
							0.205	0.102
							0.145	0.102
							0.145	0.102
							0.145	0.102
							0.145	0.102
							0.145	0.102
							0.102	0.102
							0.102	5.967
							0.102	5.328
							0.102	4.893
							0.102	4.297
							0.102	4.255
							0.102	4.212
							0.102	3.946
							0.102	3.743
							0.102	3.683
							0.102	3.291
							0.102	3.068
							0.102	3.033
								2.676
								2.592
								2.549
								2.532
								2.514
								2.507
								2.369
								2.26
								2.165
								2.14
								2.097
								1.977
								1.885
								1.85
								1.645
								1.628
								1.628
								1.585
								1.55
								1.543
								1.543
								1.483
								1.441
								1.441
								1.441
								1.381
								1.338
								1.313
								1.278
								1.236
								1.218
								1.211
								1.193
								1.176
								1.126
								1.116
								1.091
								1.073
								1.066
								1.066
								1.049
								1.031
								0.989
								0.989
								0.946
								0.886
								0.844
								0.826
								0.801
								0.801
								0.801
								0.784
								0.784
								0.784
								0.759
								0.742
								0.742
								0.742
								0.699
								0.699
								0.682
								0.657
								0.657
								0.639
								0.639
								0.639
								0.597
								0.597
								0.597
								0.597
								0.579
								0.554
								0.537
								0.537
								0.537
								0.537
								0.537
								0.512
								0.494
								0.494
								0.494
								0.494
								0.494
								0.452
								0.434
								0.41
								0.392
								0.392
								0.392
								0.392
								0.392
								0.392
								0.374
								0.35
								0.35
								0.35
								0.35
								0.35
								0.35
								0.35
								0.35
								0.35
								0.35
								0.307
								0.307
								0.307
								0.307
								0.307
								0.307
								0.307
								0.247
								0.247
								0.247
								0.247
								0.247
								0.247
								0.247
								0.247
								0.247
								0.205
								0.205
								0.205
								0.205
								0.205
								0.205
								0.205
								0.205
								0.205
								0.205
								0.205
								0.205
								0.205
								0.205
								0.205
								0.145
								0.145
								0.145
								0.145
								0.145
								0.145
								0.145
								0.145
								0.145
								0.145
								0.145
								0.145
								0.145
								0.145
								0.145
								0.102
								0.102
								0.102
								0.102
								0.102
								0.102
								0.102
								0.102
								0.102
								0.102
								0.102
								0.102
								0.102
								0.102
								0.102
								0.102
								0.102
								0.102
								0.102
								0.102
								0.102
								0.102
								0.102
								0.102
								0.102
								0.102
								0.102
								0.102
								0.102
								0.102
								0.102
								0.102
								0.102
								0.102
								0.102
								0.102
								0.102
								0.102
								0.102
								0.102
								0.102
								0.102
								0.102
								0.102
								0.102
								0.102
								0.102
							5.515	6.359	4.739
							3.58	5.37	3.605
							3.528	5.183	1.875
							3.52	3.383	1.603
							3.171	3.256	0.946
							1.773	3.146	0.929
							1.713	2.839	0.886
							1.296	2.779	0.742
							1.151	2.701	0.614
							1.133	2.422	0.494
							1.073	2.412	0.452
							1.073	2.165	0.452
							1.031	1.995	0.452
							0.989	1.917	0.392
							0.904	1.808	0.392
							0.801	1.628	0.29
							0.742	1.423	0.247
							0.742	1.398	0.247
							0.742	1.356	0.247
							0.682	1.355	0.205
							0.639	1.296	0.145
							0.639	1.278	0.145
							0.579	1.211	0.102
							0.537	1.193	0.102
							0.512	0.989	0.102
							0.434	0.844	0.102
							0.41	0.784	0.102
							0.392	0.759	0.102
							0.392	0.742	0.102
							0.392	0.699	0.102
							0.35	0.657	0.102
							0.35	0.639	0.102
							0.307	0.639	0.102
							0.307	0.614	0.102
							0.29	0.597	0.102
							0.29	0.597	0.102
							0.247	0.579	7.348
							0.247	0.554	5.063
							0.247	0.554	4.092
							0.247	0.537	3.453
							0.247	0.537	2.694
							0.205	0.512	2.412
							0.205	0.494	1.67
							0.205	0.452	1.525
							0.205	0.452	1.525
							0.145	0.41	1.236
							0.145	0.392	1.218
							0.145	0.392	1.091
							0.145	0.35	0.989
							0.145	0.35	0.946
							0.145	0.35	0.904
							0.102	0.307	0.904
							0.102	0.307	0.826
							0.102	0.29	0.742
							0.102	0.247	0.742
							0.102	0.247	0.682
[truncated: 1,791 more rows]

## Sheet: Suppl2p
	GFP	GFP-SdpI					GFP	GFP-SdpI
Number of values	2588	3791					0.553	0.41
							0.458	0.145
Minimum	0.102	0					0.369	0.145
25% Percentile	0.229	0.229					0.434	0.229
Median	0.324	0.29					0.324	0.205
75% Percentile	0.41	0.324					0.29	0.307
Maximum	0.912	0.938					0.422	0.205
							0.205	0.229
Mean	0.334	0.2889					0.205	0.324
Std. Deviation	0.1117	0.103					0.369	0.145
Std. Error	0.002196	0.001674					0.369	0.307
							0.229	0.205
							0.553	0.229
							0.422	0.369
Table Analyzed	mean mitochondrial length						0.422	0.229
Column A	GFP						0.369	0.307
vs	vs						0.434	0.324
Column B	GFP-SdpI						0.324	0.229
							0.369	0.307
Mann Whitney test							0.29	0.29
P value	<0,0001						0.422	0.145
Exact or approximate P value?	Approximate						0.512	0.324
P value summary	****						0.422	0.624
Significantly different (P < 0.05)?	Yes						0.434	0.307
One- or two-tailed P value?	Two-tailed						0.579	0.229
							0.205	0.324
							0.579	0.229
							0.512	0.102
							0.512	0.29
							0.369	0.205
							0.458	0.369
							0.369	0.458
							0.324	0.422
							0.458	0.229
							0.623	0.229
							0.369	0.29
							0.434	0.307
							0.374	0.229
							0.29	0.145
							0.307	0.307
							0.623	0.145
							0.522	0.229
							0.369	0.369
							0.512	0.229
							0.229	0.205
							0.229	0.307
							0.369	0.29
							0.369	0.229
							0.369	0.205
							0.434	0.229
							0.434	0.205
							0.205	0.145
							0.369	0.145
							0.603	0.145
							0.41	0.35
							0.458	0.145
							0.551	0.205
							0.229	0.229
							0.324	0.145
							0.29	0.102
							0.41	0.229
							0.512	0.229
							0.369	0.145
							0.422	0.369
							0.648	0.229
							0.512	0.229
							0.369	0.229
							0.205	0.29
							0.512	0.145
							0.551	0.229
							0.422	0.324
							0.29	0.331
							0.324	0.369
							0.422	0.369
							0.307	0.307
							0.229	0.145
							0.229	0.29
							0.229	0.369
							0.29	0.307
							0.458	0.422
							0.205	0.229
							0.369	0.41
							0.229	0.29
							0.145	0.307
							0.422	0.229
							0.369	0.458
							0.875	0.324
							0.699	0.229
							0.458	0.29
							0.422	0.324
							0.458	0.458
							0.733	0.324
							0.422	0.145
							0.369	0.229
							0.458	0.229
							0.613	0.145
							0.229	0.29
							0.324	0.29
							0.458	0.229
							0.651	0.145
							0.597	0.324
							0.369	0.229
							0.434	0.29
							0.512	0.29
							0.579	0.307
							0.205	0.205
							0.145	0.472
							0.205	0.229
							0.747	0.324
							0.29	0.324
							0.41	0.324
							0.29	0.145
							0.512	0.369
							0.324	0.369
							0.307	0.434
							0.724	0.434
							0.41	0.369
							0.29	0.29
							0.324	0.29
							0.205	0.369
							0.29	0.434
							0.29	0.229
							0.102	0.369
							0.145	0.41
							0.229	0.29
							0.307	0.229
							0.229	0.324
							0.145	0.29
							0.145	0.229
							0.145	0.205
							0.307	0.229
							0.205	0.229
							0.145	0.229
							0.324	0.205
							0.145	0.324
							0.229	0.324
							0.229	0.422
							0.205	0.434
							0.229	0.56
							0.145	0.229
							0.29	0.229
							0.205	0.307
							0.102	0.205
							0.229	0.369
							0.145	0.205
							0.519	0.29
							0.102	0.29
							0.229	0.324
							0.229	0.29
							0.229	0.307
							0.29	0.229
							0.229	0.554
							0.145	0.102
							0.145	0.229
							0.229	0.331
							0.229	0.422
							0.324	0.102
							0.324	0.229
							0.307	0.514
							0.205	0.307
							0.229	0.422
							0.229	0.229
							0.369	0.324
							0.229	0.324
							0.422	0.229
							0.229	0.324
							0.145	0.369
							0.229	0.29
							0.598	0.369
							0.229	0.205
							0.229	0.29
							0.324	0.229
							0.392	0.422
							0.369	0.41
							0.522	0.369
							0.229	0.29
							0.29	0.29
							0.369	0.145
							0.426	0.102
							0.229	0.229
							0.29	0.307
							0.29	0.307
							0.102	0.229
							0.307	0.205
							0.205	0.229
							0.307	0.229
							0.29	0.324
							0.529	0.205
							0.324	0.205
							0.41	0.102
							0.434	0.369
							0.229	0.434
							0.324	0.102
							0.369	0.324
							0.369	0.205
							0.205	0.145
							0.307	0.324
							0.145	0.324
							0.458	0.307
							0.229	0.145
							0.324	0.229
							0.29	0.307
							0.324	0.205
							0.205	0.205
							0.229	0.229
							0.434	0.229
							0.229	0.307
							0.229	0.41
							0.229	0.324
							0.324	0.229
							0.469	0.205
							0.29	0.205
							0.324	0.307
							0.512	0.145
							0.229	0.422
							0.41	0.229
							0.369	0.29
							0.229	0.324
							0.29	0.29
							0.369	0.229
							0.324	0.229
							0.369	0.205
							0.324	0.229
							0.29	0.324
							0.29	0.229
							0.29	0.29
							0.29	0.307
							0.229	0.29
							0.205	0.145
							0.324	0.324
							0.229	0.102
							0.229	0.102
							0.229	0.41
							0.307	0.145
							0.307	0.205
							0.229	0.145
							0.324	0.229
							0.205	0.369
							0.324	0.102
							0.41	0.229
							0.369	0.205
							0.458	0.229
							0.145	0.205
							0.331	0.229
							0.525	0.307
							0.205	0.145
							0.205	0.145
							0.205	0.369
							0.623	0.205
							0.205	0.145
							0.205	0.229
							0.324	0.331
							0.324	0.374
							0.229	0.369
							0.369	0.29
							0.229	0.229
							0.229	0.458
							0.324	0.229
							0.307	0.229
							0.324	0.369
							0.458	0.205
							0.205	0.434
							0.324	0.145
							0.324	0.102
							0.102	0.369
							0.434	0.229
							0.551	0.324
							0.512	0.229
							0.205	0.205
							0.369	0.324
							0.29	0.307
							0.369	0.434
							0.29	0.369
							0.512	0.307
							0.512	0.422
							0.229	0.369
							0.229	0.324
							0.41	0.229
							0.324	0.229
							0.307	0.229
							0.229	0.229
							0.525	0.145
							0.102	0.102
							0.519	0.102
							0.579	0.229
							0.522	0.324
							0.307	0.324
							0.29	0.229
							0.458	0.29
							0.551	0.229
							0.536	0.229
							0.29	0.324
							0.522	0.229
							0.41	0.205
							0.597	0.229
							0.324	0.102
							0.369	0.369
							0.205	0.307
							0.324	0.229
							0.422	0.145
							0.229	0.145
							0.553	0.307
							0.229	0.324
							0.512	0.229
							0.392	0.145
							0.422	0.205
							0.324	0.229
							0.307	0.229
							0.29	0.324
							0.598	0.229
							0.369	0.307
							0.229	0.324
							0.205	0.369
							0.324	0.205
							0.41	0.229
							0.205	0.145
							0.567	0.29
							0.307	0.229
							0.324	0.422
							0.229	0.324
							0.29	0.229
							0.307	0.324
							0.307	0.434
							0.229	0.434
							0.205	0.205
							0.307	0.458
							0.229	0.229
							0.307	0.324
							0.229	0.229
							0.307	0.29
							0.512	0.324
							0.324	0.145
							0.229	0.205
							0.324	0.229
							0.307	0.324
							0.324	0.369
							0.324	0.512
							0.324	0.369
							0.422	0.205
							0.307	0.307
							0.205	0.369
							0.369	0.307
							0.229	0.29
							0.229	0.229
							0.324	0.229
							0.512	0.229
							0.307	0.145
							0.307	0.29
							0.324	0.29
							0.145	0.422
							0.229	0.369
							0.369	0.41
							0.205	0.324
							0.307	0.29
							0.307	0.145
							0.324	0.229
							0.205	0.324
							0.29	0.458
							0.324	0.145
							0.324	0.229
							0.434	0.29
							0.676	0.229
							0.29	0.324
							0.374	0.369
							0.324	0.29
							0.229	0.307
							0.205	0.102
							0.229	0.145
							0.472	0.29
							0.41	0.369
							0.422	0.145
							0.205	0.512
							0.324	0.422
							0.434	0.205
							0.307	0.205
							0.307	0.29
							0.369	0.205
							0.324	0.307
							0.229	0.324
							0.369	0.307
							0.369	0.229
							0.324	0.369
							0.229	0.229
							0.324	0.205
							0.41	0.522
							0.307	0.145
							0.369	0.102
							0.324	0.29
							0.229	0.229
							0.205	0.41
							0.205	0.324
							0.229	0.229
							0.324	0.307
							0.229	0.145
							0.205	0.229
							0.324	0.434
							0.205	0.307
							0.229	0.205
							0.145	0.307
							0.29	0.324
							0.369	0.307
							0.324	0.229
							0.434	0.369
							0.324	0.324
							0.324	0.229
							0.307	0.551
							0.324	0.102
							0.229	0.229
							0.307	0.102
							0.369	0.458
							0.307	0.369
							0.324	0.145
							0.614	0.369
							0.307	0.229
							0.307	0.229
							0.458	0.229
							0.145	0.205
							0.551	0.29
							0.422	0.307
							0.422	0.229
							0.324	0.324
							0.324	0.551
							0.324	0.229
							0.229	0.324
							0.229	0.422
							0.324	0.41
							0.434	0.229
							0.324	0.145
							0.145	0.205
							0.307	0.29
							0.41	0.29
							0.422	0.229
							0.205	0.229
							0.324	0.422
							0.522	0.29
							0.229	0.369
							0.145	0.324
							0.324	0.458
							0.369	0.229
							0.229	0.369
							0.29	0.597
							0.307	0.369
							0.205	0.205
							0.229	0.41
							0.369	0.29
							0.374	0.29
							0.29	0.145
							0.434	0.324
							0.369	0.247
							0.229	0.29
							0.29	0.102
							0.422	0.307
							0.369	0.229
							0.145	0.229
							0.458	0.229
							0.324	0.229
							0.519	0.102
							0.229	0.102
							0.458	0.324
							0.567	0.145
							0.422	0.205
							0.616	0.229
							0.205	0.145
							0.205	0.324
							0.324	0.205
							0.29	0.579
							0.369	0.458
							0.434	0.324
							0.434	0.369
							0.598	0.229
							0.229	0.29
							0.369	0.29
							0.458	0.205
							0.369	0.551
							0.29	0.324
							0.307	0.369
							0.41	0.229
							0.369	0.369
							0.324	0.29
							0.369	0.205
							0.29	0.469
							0.307	0.307
							0.41	0.369
							0.369	0.229
							0.324	0.369
							0.369	0.307
							0.229	0.422
							0.205	0.458
							0.369	0.324
							0.369	0.229
							0.434	0.205
							0.29	0.205
							0.324	0.307
							0.29	0.422
							0.307	0.229
							0.324	0.458
							0.229	0.205
							0.29	0.307
							0.229	0.307
							0.422	0.229
							0.229	0.205
							0.422	0.145
							0.229	0.29
							0.553	0.324
							0.369	0.374
							0.29	0.324
							0.512	0.229
							0.229	0.229
							0.627	0.145
							0.205	0.29
							0.41	0.145
							0.29	0.324
							0.29	0.145
							0.29	0.458
							0.307	0.229
							0.307	0.145
							0.29	0.369
							0.512	0.205
							0.369	0.369
							0.229	0.229
							0.426	0.229
							0.324	0.229
							0.458	0.369
							0.369	0.145
							0.422	0.307
							0.29	0.29
							0.369	0.229
							0.145	0.229
							0.307	0.307
							0.29	0.229
							0.434	0.145
							0.579	0.324
							0.229	0.205
							0.229	0.102
							0.458	0.229
							0.205	0.324
							0.229	0.102
							0.229	0.41
							0.229	0.229
							0.29	0.145
							0.494	0.369
							0.29	0.324
							0.324	0.324
							0.145	0.205
							0.512	0.434
							0.205	0.229
							0.422	0.247
							0.369	0.205
							0.29	0.229
							0.422	0.205
							0.229	0.29
							0.307	0.205
							0.369	0.145
							0.422	0.229
							0.369	0.145
							0.324	0.205
							0.102	0.205
							0.29	0.205
							0.369	0.229
							0.324	0.145
							0.324	0.324
							0.41	0.205
							0.369	0.369
							0.458	0.324
							0.29	0.422
							0.229	0.229
							0.369	0.247
							0.29	0.422
							0.551	0.29
							0.324	0.229
							0.29	0.229
							0.553	0.324
							0.324	0.324
							0.434	0.229
							0.434	0.229
							0.369	0.35
							0.229	0.205
							0.434	0.392
							0.229	0.29
							0.434	0.29
							0.324	0.229
							0.369	0.145
							0.522	0.229
							0.324	0.205
							0.29	0.145
							0.307	0.324
							0.324	0.324
							0.324	0.145
							0.324	0.369
							0.422	0.307
							0.458	0.229
							0.422	0.229
							0.29	0.307
							0.324	0.458
							0.369	0.229
							0.29	0.145
							0.458	0.229
							0.41	0.145
							0.512	0.145
							0.324	0.205
							0.369	0.145
							0.392	0.145
							0.29	0.229
							0.229	0.145
							0.229	0.229
							0.205	0.229
							0.229	0.102
							0.205	0.229
							0.229	0.205
							0.229	0.229
							0.369	0.229
							0.369	0.145
							0.553	0.229
							0.842	0.307
							0.324	0.307
							0.229	0.369
							0.307	0.369
							0.29	0.307
							0.324	0.324
							0.422	0.35
							0.29	0.229
							0.434	0.205
							0.29	0.29
							0.324	0.229
							0.536	0.205
							0.205	0.205
							0.41	0.41
							0.369	0.324
							0.324	0.422
							0.597	0.324
							0.369	0.324
							0.29	0.324
							0.229	0.205
							0.324	0.369
							0.229	0.307
							0.229	0.324
							0.29	0.229
							0.229	0.29
							0.205	0.307
							0.229	0.422
							0.229	0.458
							0.307	0.229
							0.307	0.229
							0.229	0.29
							0.29	0.422
							0.29	0.458
							0.324	0.229
							0.229	0.307
							0.229	0.434
							0.229	0.205
							0.29	0.229
							0.205	0.229
							0.41	0.374
							0.29	0.29
							0.29	0.324
							0.324	0.324
							0.307	0.229
							0.29	0.29
							0.29	0.229
							0.324	0.29
							0.229	0.422
							0.29	0.613
							0.205	0.229
							0.205	0.29
							0.229	0.229
							0.422	0.29
							0.324	0.307
							0.229	0.324
							0.229	0.229
							0.229	0.205
							0.307	0.205
							0.205	0.229
							0.324	0.434
							0.229	0.369
							0.229	0.369
							0.229	0.229
							0.229	0.102
							0.324	0.324
							0.369	0.41
							0.102	0.29
							0.324	0.229
							0.145	0.205
							0.29	0.229
							0.307	0.205
							0.307	0.29
							0.229	0.229
							0.369	0.324
							0.422	0.324
							0.369	0.324
							0.458	0.205
							0.205	0.205
							0.29	0.229
							0.551	0.102
							0.41	0.229
							0.29	0.229
							0.229	0.229
							0.229	0.324
							0.512	0.229
							0.145	0.324
							0.29	0.229
							0.29	0.145
							0.229	0.145
							0.205	0.324
							0.324	0.579
							0.229	0.324
							0.324	0.229
							0.324	0.29
							0.205	0.324
							0.229	0.369
							0.369	0.29
							0.229	0.307
							0.324	0.307
							0.29	0.229
							0.422	0.434
							0.324	0.458
							0.41	0.229
							0.458	0.229
							0.458	0.434
							0.458	0.205
							0.324	0.102
							0.229	0.205
							0.324	0.324
							0.229	0.522
							0.229	0.229
							0.205	0.369
							0.29	0.145
							0.458	0.324
							0.205	0.369
							0.145	0.434
							0.102	0.205
							0.229	0.324
							0.369	0.512
							0.229	0.434
							0.324	0.369
							0.229	0.229
							0.369	0.29
							0.229	0.229
							0.29	0.8
							0.369	0.102
							0.102	0.229
							0.522	0.229
							0.29	0.205
							0.229	0.205
							0.229	0.229
							0.324	0.205
							0.29	0.145
							0.229	0.29
							0.229	0.598
							0.458	0.229
							0.229	0.229
							0.422	0.205
							0.229	0.41
							0.307	0.529
							0.205	0.759
							0.324	0.145
							0.434	0.422
							0.369	0.369
							0.205	0.512
							0.145	0.434
							0.29	0.205
							0.458	0.324
							0.324	0.369
							0.29	0.229
							0.426	0.229
							0.324	0.29
							0.324	0.494
							0.324	0.422
							0.145	0.29
							0.369	0.205
							0.434	0.655
							0.307	0.472
							0.369	0.29
							0.307	0.205
							0.205	0.229
							0.369	0.247
							0.29	0.392
							0.29	0.229
							0.229	0.229
							0.205	0.229
							0.369	0.324
							0.369	0.29
							0.307	0.29
							0.205	0.229
							0.369	0.324
							0.369	0.205
							0.324	0.29
							0.205	0.369
							0.369	0.324
							0.422	0.229
							0.229	0.229
							0.369	0.229
							0.369	0.29
							0.29	0.145
							0.307	0.324
							0.324	0.145
							0.369	0.29
							0.369	0.512
							0.422	0.29
							0.229	0.307
							0.392	0.422
							0.29	0.29
							0.29	0.331
							0.434	0.324
							0.29	0.472
							0.229	0.29
							0.324	0.229
							0.529	0.422
							0.29	0.434
							0.525	0.307
							0.553	0.494
							0.458	0.369
							0.324	0.29
							0.324	0.369
							0.458	0.29
							0.29	0.458
							0.434	0.229
							0.434	0.229
							0.519	0.229
							0.494	0.434
							0.512	0.145
							0.512	0.434
							0.422	0.307
							0.422	0.307
							0.551	0.229
							0.597	0.229
							0.229	0.369
							0.324	0.623
							0.229	0.324
							0.614	0.422
							0.29	0.369
							0.458	0.205
							0.369	0.41
							0.422	0.307
							0.512	0.41
							0.434	0.307
							0.597	0.35
							0.307	0.29
							0.102	0.458
							0.307	0.145
							0.29	0.205
							0.29	0.102
							0.434	0.369
							0.205	0.324
							0.369	0.324
							0.324	0.324
							0.29	0.369
							0.29	0.205
							0.331	0.41
							0.229	0.369
							0.145	0.229
							0.324	0.205
							0.369	0.229
							0.229	0.29
							0.369	0.229
							0.229	0.229
							0.229	0.229
							0.29	0.229
							0.35	0.229
							0.29	0.229
							0.229	0.324
							0.29	0.145
							0.205	0.29
							0.229	0.229
							0.324	0.205
							0.41	0.307
							0.145	0.145
							0.536	0.324
							0.102	0.205
							0.529	0.229
							0.29	0.229
							0.369	0.229
							0.324	0.102
							0.205	0.307
							0.553	0.324
							0.579	0.307
							0.369	0.229
							0.29	0.205
							0.29	0.331
							0.29	0.29
							0.307	0.458
							0.369	0.307
							0.324	0.229
							0.434	0.145
							0.458	0.229
							0.512	0.229
							0.229	0.324
							0.369	0.29
							0.369	0.324
							0.369	0.229
							0.29	0.229
							0.229	0.145
							0.29	0.145
							0.307	0.29
							0.369	0.229
							0.41	0.29
							0.512	0.229
							0.458	0.229
							0.229	0.102
							0.29	0.434
							0.229	0.307
							0.623	0.229
							0.29	0.205
							0.422	0.307
							0.56	0.205
							0.29	0.229
							0.597	0.422
							0.35	0.145
							0.434	0.229
							0.434	0.422
							0.324	0.307
							0.324	0.307
							0.307	0.324
							0.458	0.229
							0.229	0.29
							0.324	0.29
							0.369	0.229
							0.29	0.29
							0.422	0.369
							0.29	0.434
							0.307	0.422
							0.529	0.145
							0.229	0.229
							0.324	0.229
							0.458	0.205
							0.369	0.145
							0.579	0.229
							0.205	0.229
							0.229	0.324
							0.458	0.324
							0.494	0.229
							0.145	0.29
							0.307	0.145
							0.307	0.41
							0.324	0.229
							0.307	0.229
							0.369	0.307
							0.324	0.512
							0.205	0.205
							0.369	0.422
							0.369	0.324
							0.29	0.422
							0.458	0.229
							0.434	0.324
							0.434	0.676
							0.324	0.458
							0.229	0.512
							0.29	0.663
							0.324	0.29
							0.324	0.324
							0.307	0.307
							0.205	0.392
							0.307	0.369
							0.29	0.369
							0.369	0.205
							0.205	0.29
							0.324	0.512
							0.229	0.229
							0.458	0.205
							0.29	0.205
							0.29	0.229
							0.29	0.229
							0.369	0.29
							0.229	0.205
							0.229	0.29
							0.307	0.229
							0.205	0.41
							0.29	0.205
							0.758	0.229
							0.529	0.29
							0.434	0.369
							0.369	0.102
							0.324	0.229
							0.324	0.324
							0.29	0.324
							0.307	0.205
							0.458	0.307
							0.205	0.369
							0.29	0.29
							0.331	0.422
							0.229	0.229
							0.229	0.324
							0.229	0.229
							0.324	0.324
							0.29	0.324
							0.205	0.369
							0.29	0.205
							0.369	0.229
							0.369	0.324
							0.522	0.324
							0.29	0.102
							0.29	0.145
							0.41	0.574
							0.29	0.41
							0.369	0.229
							0.369	0.229
							0.422	0.229
							0.369	0.422
							0.307	0.205
							0.494	0.307
							0.392	0.29
							0.307	0.229
							0.205	0.369
							0.369	0.145
							0.369	0.145
							0.369	0.229
							0.369	0.41
							0.29	0.229
							0.145	0.247
							0.324	0.324
							0.324	0.307
							0.229	0.369
							0.422	0.324
							0.324	0.307
							0.369	0.458
							0.29	0.205
							0.597	0.434
							0.229	0.229
							0.458	0.307
							0.687	0.229
							0.307	0.229
							0.324	0.324
							0.434	0.205
							0.324	0.229
							0.307	0.324
							0.102	0.29
							0.229	0.369
							0.29	0.324
							0.229	0.229
							0.29	0.369
							0.29	0.307
							0.369	0.29
							0.229	0.458
							0.102	0.229
							0.29	0.369
							0.229	0.229
							0.29	0.324
							0.369	0.229
							0.422	0.574
							0.369	0.229
							0.369	0.205
							0.434	0.369
							0.551	0.29
							0.307	0.205
							0.229	0.307
							0.369	0.29
							0.458	0.369
							0.623	0.229
							0.512	0.205
							0.229	0.229
							0.369	0.324
							0.29	0.229
							0.205	0.229
							0.229	0.145
							0.205	0.29
							0.229	0.307
							0.324	0.205
							0.369	0.458
							0.434	0.434
							0.434	0.369
							0.687	0.229
							0.369	0.525
							0.469	0.145
							0.29	0.29
							0.623	0.29
							0.422	0.324
							0.29	0.369
							0.29	0.29
							0.324	0.324
							0.369	0.369
							0.458	0.229
							0.229	0.145
							0.422	0.369
							0.324	0.369
							0.229	0.229
							0.369	0.458
							0.434	0.29
							0.422	0.229
							0.369	0.422
							0.324	0.938
							0.29	0.307
							0.422	0.41
							0.307	0.229
							0.324	0.307
							0.307	0.229
							0.229	0.29
							0.307	0.229
							0.229	0.324
							0.579	0.29
							0.229	0.205
							0.41	0.536
							0.229	0.369
							0.742	0.307
							0.41	0.229
							0.458	0.452
							0.422	0.434
							0.519	0.229
							0.229	0.29
							0.724	0.229
							0.458	0.229
							0.422	0.458
							0.551	0.426
							0.458	0.369
							0.458	0.324
							0.229	0.307
							0.551	0.324
							0.458	0.205
							0.229	0.229
							0.324	0.229
							0.307	0.229
							0.369	0.324
							0.41	0.458
							0.229	0.324
							0.324	0.145
							0.205	0.369
							0.205	0.324
							0.229	0.229
							0.369	0.29
							0.324	0.553
							0.324	0.369
							0.324	0.426
							0.434	0.29
							0.229	0.434
							0.369	0.29
							0.369	0.324
							0.369	0.324
							0.369	0.29
							0.422	0.29
							0.434	0.229
							0.422	0.205
							0.369	0.324
							0.434	0.41
							0.747	0.434
							0.324	0.229
							0.324	0.512
							0.369	0.41
							0.614	0.369
							0.422	0.229
							0.422	0.307
							0.512	0.29
							0.29	0.229
							0.29	0.102
							0.145	0.324
							0.29	0.29
							0.307	0.648
							0.41	0.469
							0.434	0.324
							0.458	0.29
							0.529	0.536
							0.324	0.579
							0.369	0.29
							0.369	0.512
							0.29	0.631
							0.458	0.324
							0.307	0.29
							0.512	0.422
							0.567	0.205
							0.229	0.369
							0.324	0.102
							0.434	0.229
							0.307	0.369
							0.324	0.724
							0.369	0.102
							0.434	0.229
							0.369	0.145
							0.41	0.29
							0.512	0.205
							0.422	0.145
							0.458	0.229
							0.307	0.145
							0.229	0.229
							0.434	0.205
							0.522	0.29
							0.229	0.205
							0.369	0.29
							0.145	0.307
							0.369	0.307
							0.29	0.229
							0.324	0.29
							0.229	0.229
							0.229	0.324
							0.422	0.374
							0.229	0.229
							0.324	0.229
							0.29	0.522
							0.369	0.205
							0.41	0.434
							0.229	0.145
							0.229	0.102
							0.307	0.205
							0.369	0.324
							0.229	0.145
							0.324	0.422
							0.324	0.369
							0.229	0.102
							0.229	0.324
							0.229	0.229
							0.29	0.324
							0.369	0.205
							0.229	0.205
							0.229	0.145
							0.229	0.324
							0.229	0.229
							0.307	0.205
							0.229	0.145
							0.512	0.369
							0.229	0.229
							0.229	0.324
							0.229	0.29
							0.29	0.434
							0.229	0.205
							0.522	0.369
							0.41	0.324
							0.324	0.369
							0.229	0.324
							0.205	0.434
							0.307	0.229
							0.324	0.229
							0.324	0.324
							0.324	0.229
							0.229	0.29
							0.229	0.229
							0.229	0.324
							0.205	0.369
							0.369	0.434
							0.512	0.369
							0.102	0.434
							0.369	0.307
							0.29	0.205
							0.324	0.229
							0.205	0.145
							0.205	0.35
							0.307	0.205
							0.307	0.369
							0.29	0.205
							0.29	0.369
							0.29	0.369
							0.145	0.229
							0.229	0.434
							0.205	0.307
							0.369	0.458
							0.369	0.369
							0.229	0.205
							0.324	0.324
							0.369	0.205
							0.369	0.324
							0.512	0.458
							0.324	0.229
							0.229	0.458
							0.229	0.324
							0.229	0.324
							0.29	0.205
							0.205	0.229
							0.324	0.41
							0.29	0.324
							0.229	0.229
							0.324	0.553
							0.369	0.458
							0.307	0.494
							0.29	0.512
							0.205	0.627
							0.29	0.324
							0.324	0.434
							0.324	0.205
							0.426	0.307
							0.331	0.145
							0.229	0.452
							0.229	0.434
							0.205	0.35
							0.324	0.369
							0.205	0.307
							0.324	0.229
							0.422	0.29
							0.307	0.452
							0.369	0.229
							0.422	0.579
							0.229	0.426
							0.324	0.205
							0.369	0.434
							0.29	0.205
							0.729	0.551
							0.912	0.229
							0.422	0.422
							0.324	0.324
							0.324	0.307
							0.597	0.426
							0.458	0.324
							0.458	0.324
							0.369	0.458
							0.512	0.324
							0.324	0.229
							0.229	0.307
							0.422	0.307
							0.512	0.613
							0.426	0.229
							0.458	0.553
							0.904	0.29
							0.369	0.307
							0.324	0.574
							0.205	0.205
							0.29	0.369
							0.307	0.458
							0.229	0.324
							0.434	0.369
							0.307	0.434
							0.324	0.324
							0.458	0.229
							0.41	0.229
							0.458	0.422
							0.369	0.369
							0.434	0.687
							0.307	0.422
							0.324	0.369
							0.229	0.307
							0.369	0.29
							0.512	0.536
							0.458	0.324
							0.434	0.307
							0.307	0.369
							0.529	0.307
							0.324	0.369
							0.229	0.434
							0.307	0.229
							0.458	0.307
							0.29	0.229
							0.422	0.369
							0.512	0.434
							0.458	0.324
							0.458	0.229
							0.369	0.229
							0.29	0.597
							0.369	0.29
							0.29	0.229
							0.324	0.229
							0.434	0.56
							0.369	0.369
							0.29	0.29
							0.369	0.536
							0.369	0.324
							0.422	0.434
							0.229	0.307
							0.29	0.369
							0.324	0.229
							0.512	0.29
							0.597	0.369
							0.29	0.369
							0.324	0.229
							0.458	0.29
							0.29	0.324
							0.369	0.205
							0.369	0.29
							0.324	0.434
							0.29	0.324
							0.324	0.434
							0.229	0.324
							0.229	0.145
							0.307	0.229
							0.369	0.229
							0.369	0.324
							0.648	0.229
							0.324	0.205
							0.229	0.369
							0.205	0.458
							0.512	0.324
							0.458	0.229
							0.369	0.324
							0.369	0.458
							0.324	0.369
							0.369	0.229
							0.29	0.205
							0.369	0.229
							0.307	0.229
							0.627	0.41
							0.638	0.41
							0.422	0.724
							0.307	0.205
							0.369	0.369
							0.307	0.324
							0.369	0.422
							0.324	0.229
							0.512	0.205
							0.434	0.324
							0.229	0.324
							0.369	0.229
							0.494	0.29
							0.369	0.324
							0.29	0.229
							0.229	0.229
							0.422	0.29
							0.324	0.229
							0.307	0.369
							0.324	0.369
							0.529	0.434
							0.374	0.324
							0.426	0.434
							0.29	0.574
							0.369	0.29
							0.374	0.29
							0.229	0.369
							0.324	0.324
							0.422	0.458
							0.29	0.469
							0.369	0.229
							0.422	0.205
							0.512	0.229
							0.145	0.145
							0.229	0.29
							0.458	0.145
							0.494	0.369
							0.553	0.229
							0.717	0.472
							0.324	0.145
							0.426	0.29
							0.597	0.324
							0.574	0.307
							0.369	0.29
							0.229	0.29
							0.145	0.145
							0.29	0.307
							0.205	0.229
							0.29	0.307
							0.458	0.324
							0.229	0.324
							0.324	0.29
							0.29	0.229
							0.791	0.307
							0.307	0.29
							0.369	0.307
							0.551	0.29
							0.434	0.229
							0.522	0.369
							0.422	0.512
							0.229	0.229
							0.648	0.369
							0.434	0.205
							0.422	0.229
							0.324	0.229
							0.229	0.458
							0.369	0.307
							0.229	0.29
							0.29	0.229
							0.29	0.452
							0.434	0.307
							0.369	0.369
							0.422	0.229
							0.729	0.229
							0.369	0.145
							0.229	0.434
							0.205	0.229
							0.41	0.374
							0.307	0.205
							0.229	0.29
							0.369	0.307
							0.369	0.307
							0.205	0.422
							0.145	0.324
							0.307	0.434
							0.331	0.29
							0.229	0.458
							0.369	0.229
							0.422	0.229
							0.29	0.205
							0.29	0.434
							0.369	0.205
							0.579	0.145
							0.369	0.324
							0.307	0.331
							0.369	0.145
							0.229	0.307
							0.229	0.29
							0.229	0.422
							0.512	0.229
							0.324	0.324
							0.324	0.369
							0.369	0.41
							0.229	0.458
							0.205	0.369
							0.29	0.324
							0.229	0.29
							0.29	0.29
							0.145	0.597
							0.434	0.229
							0.229	0.324
							0.422	0.324
							0.145	0.29
							0.597	0.324
							0.229	0.307
							0.369	0.145
							0.324	0.229
							0.229	0.598
							0.324	0.29
							0.574	0.29
							0.29	0.41
							0.29	0.229
							0.324	0.426
							0.469	0.29
							0.41	0.29
							0.512	0.229
							0.324	0.307
							0.422	0.422
							0.29	0.29
							0.324	0.205
							0.324	0.307
							0.229	0.41
							0.229	0.29
							0.145	0.307
							0.229	0.369
							0.307	0.56
							0.458	0.369
							0.458	0.205
							0.324	0.229
							0.324	0.613
							0.229	0.324
							0.324	0.458
							0.512	0.458
							0.29	0.369
							0.426	0.205
							0.512	0.369
							0.229	0.598
							0.29	0.29
							0.29	0.324
							0.29	0.422
							0.229	0.434
							0.434	0.229
							0.369	0.369
							0.229	0.205
							0.369	0.458
							0.307	0.229
							0.41	0.307
							0.29	0.369
							0.229	0.229
							0.229	0.324
							0.41	0.229
							0.29	0.41
							0.307	0.29
							0.522	0.229
							0.29	0.369
							0.229	0.29
							0.35	0.229
							0.229	0.369
							0.434	0.369
							0.434	0.145
							0.307	0.205
							0.29	0.229
							0.324	0.324
							0.324	0.229
							0.324	0.307
							0.324	0.307
							0.551	0.229
							0.205	0.205
							0.205	0.369
							0.324	0.422
							0.229	0.29
							0.369	0.229
							0.145	0.229
							0.29	0.307
							0.145	0.369
							0.29	0.205
							0.324	0.229
							0.229	0.205
							0.434	0.229
							0.29	0.145
							0.29	0.205
							0.229	0.307
							0.324	0.369
							0.324	0.369
							0.229	0.29
							0.369	0.29
							0.369	0.324
							0.29	0.229
							0.324	0.307
							0.369	0.205
							0.434	0.229
							0.307	0.229
							0.458	0.205
							0.229	0.205
							0.434	0.205
							0.458	0.205
							0.458	0.324
							0.369	0.229
							0.29	0.229
							0.434	0.145
							0.324	0.324
							0.369	0.324
							0.229	0.205
							0.145	0.324
							0.29	0.369
							0.307	0.29
							0.369	0.422
							0.29	0.229
							0.324	0.205
							0.229	0.145
							0.29	0.205
							0.369	0.422
							0.205	0.29
							0.229	0.369
							0.229	0.29
							0.229	0.41
							0.29	0.458
							0.422	0.229
							0.229	0.29
							0.434	0.229
							0.324	0.229
							0.324	0.229
							0.369	0.29
							0.434	0.229
							0.458	0.324
							0.369	0.41
							0.458	0.229
							0.458	0.422
							0.458	0.229
							0.229	0.205
							0.29	0.29
							0.522	0.205
							0.324	0.29
							0.229	0.41
							0.522	0.369
							0.369	0.29
							0.369	0.102
							0.369	0.229
							0.579	0.229
							0.906	0.324
							0.29	0.41
							0.29	0.229
							0.574	0.422
							0.458	0.422
							0.145	0.145
							0.205	0.229
							0.324	0.41
							0.392	0.229
							0.307	0.229
							0.205	0.205
							0.229	0.145
							0.369	0.422
							0.145	0.426
							0.29	0.229
							0.229	0.369
							0.229	0.324
							0.369	0.324
							0.229	0.229
							0.205	0.307
							0.307	0.434
							0.229	0.324
							0.369	0.369
							0.41	0.229
							0.205	0.229
							0.229	0.324
							0.29	0.324
							0.324	0.145
							0.324	0.648
							0.307	0.307
							0.307	0.369
							0.41	0.41
							0.324	0.229
							0.324	0.324
							0.29	0.307
							0.422	0.307
							0.458	0.229
							0.307	0.229
							0.369	0.529
							0.422	0.229
							0.519	0.205
							0.369	0.452
							0.422	0.229
							0.229	0.369
							0.422	0.229
							0.458	0.229
							0.369	0.369
							0.512	0.422
							0.458	0.512
							0.324	0.229
							0.29	0.324
							0.307	0.29
							0.229	0.229
							0.41	0.205
							0.41	0.369
							0.229	0.324
							0.41	0.369
							0.597	0.205
							0.369	0.205
							0.369	0.29
							0.551	0.369
							0.324	0.145
							0.229	0.29
							0.422	0.369
							0.742	0.324
							0.369	0.458
							0.434	0.229
							0.41	0.369
							0.458	0.369
							0.369	0.324
							0.41	0.324
							0.29	0.229
							0.551	0.519
							0.458	0.324
							0.324	0.29
							0.229	0.145
							0.229	0.29
							0.229	0.29
							0.324	0.229
							0.29	0.369
							0.29	0.369
							0.324	0.145
							0.434	0.458
							0.205	0.145
							0.205	0.422
							0.458	0.369
							0.145	0.229
							0.324	0.458
							0.229	0.324
							0.597	0.434
							0.369	0.41
							0.553	0.229
							0.324	0.519
							0.512	0.229
							0.102	0.369
							0.422	0.307
							0.229	0.369
							0.229	0.29
							0.324	0.229
							0.307	0.369
							0.434	0.29
							0.29	0.458
							0.29	0.307
							0.369	0.205
							0.145	0.324
							0.369	0.369
							0.369	0.369
							0.452	0.324
							0.369	0.29
							0.229	0.324
							0.229	0.229
							0.369	0.229
							0.324	0.324
							0.434	0.369
							0.324	0.551
							0.29	0.229
							0.422	0.324
							0.452	0.145
							0.229	0.229
							0.229	0.29
							0.229	0.324
							0.369	0.29
							0.369	0.307
							0.324	0.324
							0.29	0.324
							0.205	0.307
							0.369	0.229
							0.29	0.229
							0.324	0.324
							0.324	0.369
							0.29	0.29
							0.512	0.229
							0.369	0.324
							0.145	0.229
							0.324	0.369
							0.458	0.229
							0.29	0.29
							0.229	0.229
							0.458	0.229
							0.369	0.512
							0.229	0.229
							0.324	0.324
							0.522	0.29
							0.229	0.324
							0.229	0.422
							0.41	0.369
							0.422	0.307
							0.41	0.324
							0.494	0.522
							0.324	0.369
							0.458	0.422
							0.229	0.29
							0.469	0.458
							0.29	0.623
							0.229	0.56
							0.324	0.519
							0.29	0.205
							0.229	0.458
							0.229	0.229
							0.41	0.369
							0.324	0.369
							0.29	0.29
							0.422	0.229
							0.29	0.613
							0.324	0.458
							0.205	0.145
							0.29	0.422
							0.324	0.551
							0.307	0.324
							0.369	0.458
							0.205	0.522
							0.369	0.512
							0.229	0.434
							0.324	0.229
							0.307	0.229
							0.205	0.324
							0.205	0.229
							0.229	0.324
							0.29	0.205
							0.307	0.229
							0.458	0.324
							0.41	0.229
							0.434	0.29
							0.458	0.324
							0.229	0.41
							0.553	0.324
							0.229	0.229
							0.229	0.422
							0.229	0.422
							0.369	0.229
							0.324	0.229
							0.324	0.229
							0.369	0.324
							0.422	0.434
							0.145	0.369
							0.324	0.41
							0.229	0.29
							0.614	0.229
							0.324	0.229
							0.102	0.324
							0.29	0.434
							0.512	0.229
							0.422	0.369
							0.369	0.205
							0.369	0.369
							0.307	0.392
							0.579	0.205
							0.324	0.229
							0.324	0.369
							0.229	0.205
							0.205	0.522
							0.369	0.229
							0.145	0.512
							0.229	0.307
							0.229	0.422
							0.229	0.324
							0.324	0.307
							0.29	0.29
							0.205	0.41
							0.145	0.29
							0.229	0.229
							0.229	0.229
							0.29	0.324
							0.369	0.29
							0.324	0.29
							0.369	0.369
							0.229	0.205
							0.324	0.307
							0.369	0.29
							0.307	0.229
							0.324	0.229
							0.29	0.29
							0.369	0.229
							0.369	0.229
							0.422	0.229
							0.422	0.434
							0.29	0.324
							0.29	0.324
							0.434	0.324
							0.324	0.324
							0.29	0.229
							0.324	0.229
							0.29	0.205
							0.229	0.229
							0.29	0.229
							0.369	0.369
							0.205	0.229
							0.369	0.324
							0.324	0.29
							0.229	0.229
							0.229	0.145
							0.307	0.229
							0.324	0.205
							0.229	0.369
							0.434	0.35
							0.29	0.369
							0.369	0.369
							0.512	0.41
							0.229	0.29
							0.369	0.41
							0.458	0.369
							0.369	0.458
							0.102	0.307
							0.512	0.229
							0.29	0.229
							0.229	0.369
							0.205	0.324
							0.29	0.205
							0.205	0.205
							0.41	0.522
							0.369	0.472
							0.229	0.29
							0.324	0.29
							0.458	0.229
							0.229	0.324
							0.331	0.29
							0.434	0.229
							0.536	0.229
							0.29	0.205
							0.307	0.41
							0.597	0.307
							0.229	0.369
							0.458	0.205
							0.324	0.422
							0.434	0.307
							0.29	0.307
							0.369	0.29
							0.29	0.369
							0.205	0.307
							0.324	0.522
							0.369	0.458
							0.324	0.29
							0.205	0.229
							0.324	0.597
							0.229	0.205
							0.307	0.29
							0.307	0.324
							0.29	0.324
							0.369	0.307
							0.41	0.551
							0.369	0.29
							0.324	0.229
							0.597	0.324
							0.102	0.205
							0.307	0.229
							0.229	0.229
							0.551	0.324
							0.29	0.29
							0.29	0.369
							0.369	0.512
							0.324	0.205
							0.369	0.307
							0.229	0.229
							0.41	0.29
							0.229	0.102
							0.145	0.145
							0.29	0.229
							0.324	0.145
							0.324	0.145
							0.205	0.205
							0.145	0.229
							0.205	0.205
							0.307	0.29
							0.422	0.229
							0.434	0.307
							0.205	0.205
							0.229	0.145
							0.205	0.458
							0.29	0.369
							0.324	0.229
							0.229	0.205
							0.369	0.41
							0.324	0.229
							0.205	0.205
							0.205	0.229
							0.29	0.434
							0.458	0.369
							0.324	0.597
							0.205	0.229
							0.29	0.434
							0.324	0.29
							0.145	0.229
							0.145	0.229
							0.229	0.205
							0.229	0.205
							0.307	0.145
							0.102	0.229
							0.145	0.29
							0.229	0.205
							0.307	0.229
							0.369	0.324
							0.369	0.229
							0.229	0.145
							0.29	0.229
							0.369	0.324
							0.369	0.29
							0.422	0.422
							0.29	0.145
							0.434	0.229
							0.369	0.422
							0.512	0.512
							0.41	0.229
							0.369	0.145
							0.229	0.102
							0.145	0.229
							0.369	0.369
							0.369	0.307
							0.41	0.307
							0.324	0.307
							0.229	0.229
							0.307	0.229
							0.229	0.205
							0.229	0.29
							0.307	0.324
							0.458	0.145
							0.627	0.229
							0.229	0.29
							0.29	0.229
							0.29	0.324
[truncated: 1,792 more rows]

## Sheet: Suppl2s
	control	Xpress-SdpI			control	Xpress-SdpI
Number of values	1659	2701			16.154	9.198
					4.364	6.366
Mean	0.7876	0.7344			1.922	2.14
Std. Deviation	1.177	1.023			1.79	2.08
Std. Error of Mean	0.0289	0.01968			1.748	1.73
					1.688	1.296
					1.452	1.073
					1.321	0.886
					1.253	0.861
					1.169	0.766
					1.169	0.657
					0.826	0.639
Mann Whitney test					0.758	0.537
P value	0.0076				0.742	0.512
Exact or approximate P value?	Approximate				0.742	0.494
P value summary	**				0.699	0.494
Significantly different (P < 0.05)?	Yes				0.639	0.494
One- or two-tailed P value?	Two-tailed				0.639	0.494
					0.579	0.452
					0.494	0.41
					0.494	0.41
					0.494	0.392
					0.434	0.392
					0.434	0.29
					0.41	0.247
					0.392	0.205
					0.392	0.205
					0.392	0.145
					0.392	0.145
					0.307	0.145
					0.29	0.145
					0.247	0.145
					0.247	0.102
					0.247	0.102
					0.247	0.102
					0.205	0.102
					0.205	0.102
					0.205	0.102
					0.145	0.102
					0.145	0.102
					0.145	0.102
					0.145	0.102
					0.145	0.102
					0.145	0.102
					0.102	0.102
					0.102	0.102
					0.102	0.102
					0.102	8.933
					0.102	7.68
					0.102	4.389
					0.102	3.22
					0.102	2.592
					0.102	2.426
					0.102	1.875
					0.102	1.501
					0.102	1.483
					0.102	1.321
					0.102	1.193
					3.64	1.176
					2.28	1.073
					2.182	1.006
					1.561	1.006
					1.236	0.971
					1.133	0.929
					1.006	0.929
					0.929	0.826
					0.844	0.826
					0.784	0.801
					0.682	0.801
					0.597	0.801
					0.597	0.784
					0.579	0.784
					0.554	0.784
					0.452	0.784
					0.452	0.742
					0.434	0.699
					0.35	0.699
					0.247	0.699
					0.247	0.639
					0.247	0.639
					0.247	0.614
					0.145	0.597
					0.145	0.537
					0.145	0.537
					0.145	0.537
					0.145	0.494
					0.145	0.494
					0.145	0.494
					0.145	0.434
					0.145	0.434
					0.102	0.434
					0.102	0.41
					0.102	0.392
					0.102	0.392
					0.102	0.392
					0.102	0.392
					0.102	0.392
					0.102	0.392
					3.882	0.392
					3.75	0.35
					2.344	0.35
					2.207	0.35
					2.08	0.35
					1.917	0.35
					1.85	0.29
					1.748	0.29
					1.688	0.247
					1.441	0.247
					1.381	0.247
					1.236	0.247
					1.151	0.247
					1.111	0.247
					0.989	0.247
					0.989	0.247
					0.989	0.247
					0.844	0.247
					0.784	0.247
					0.699	0.205
					0.699	0.205
					0.657	0.145
					0.639	0.145
					0.597	0.145
					0.554	0.145
					0.554	0.145
					0.554	0.145
					0.494	0.145
					0.494	0.145
					0.452	0.145
					0.434	0.145
					0.35	0.145
					0.35	0.145
					0.35	0.145
					0.29	0.145
					0.29	0.145
					0.247	0.145
					0.247	0.145
					0.247	0.145
					0.205	0.145
					0.205	0.145
					0.205	0.145
					0.205	0.145
					0.205	0.102
					0.145	0.102
					0.145	0.102
					0.145	0.102
					0.102	0.102
					0.102	0.102
					0.102	0.102
					0.102	0.102
					0.102	0.102
					0.102	0.102
					0.102	0.102
					0.102	0.102
					0.102	0.102
					0.102	0.102
					0.102	0.102
					0.102	0.102
					0.102	0.102
					0.102	0.102
					0.102	0.102
					0.102	0.102
					0.102	0.102
					0.102	0.102
					0.102	0.102
					0.102	0.102
					0.102	0.102
					0.102	0.102
					8.181	0.102
					6.207	0.102
					6.19	0.102
					2.874	0.102
					1.585	0.102
					1.193	0.102
					0.801	0.102
					0.742	0.102
					0.682	4.092
					0.597	4.092
					0.537	3.887
					0.41	3.605
					0.35	3.393
					0.35	3.351
					0.35	3.213
					0.35	2.941
					0.29	2.581
					0.205	2.489
					0.205	2.447
					0.205	2.369
					0.145	2.32
					0.102	2.292
					0.102	2.225
					0.102	2.225
					0.102	1.995
					0.102	1.85
					0.102	1.79
					0.102	1.585
					0.102	1.508
					0.102	1.356
					10.656	1.091
					1.73	1.091
					1.525	0.989
					1.398	0.989
					1.091	0.971
					0.989	0.929
					0.826	0.886
					0.784	0.861
					0.759	0.801
					0.699	0.784
					0.682	0.724
					0.659	0.682
					0.537	0.639
					0.494	0.597
					0.494	0.597
					0.434	0.554
					0.41	0.494
					0.35	0.452
					0.307	0.434
					0.29	0.434
					0.247	0.434
					0.247	0.392
					0.247	0.35
					0.247	0.35
					0.205	0.307
					0.145	0.29
					0.145	0.29
					0.145	0.247
					0.145	0.247
					0.102	0.247
					0.102	0.247
					0.102	0.247
					0.102	0.247
					6.07	0.205
					4.219	0.205
					3.75	0.205
					3.298	0.145
					2.899	0.145
					2.864	0.145
					2.539	0.145
					2.327	0.145
					1.815	0.145
					1.73	0.102
					1.713	0.102
					1.645	0.102
					1.465	0.102
					1.398	0.102
					1.278	0.102
					1.091	0.102
					1.073	0.102
					1.049	0.102
					1.031	0.102
					0.989	0.102
					0.964	0.102
					0.929	0.102
					0.929	0.102
					0.886	0.102
					0.826	0.102
					0.801	0.102
					0.784	0.102
					0.784	6.564
					0.742	6.292
					0.742	5.106
					0.717	3.792
					0.639	3.58
					0.639	2.821
					0.554	2.549
					0.554	1.543
					0.537	0.971
					0.494	0.869
					0.494	0.844
					0.494	0.717
					0.452	0.512
					0.434	0.494
					0.434	0.452
					0.434	0.452
					0.434	0.392
					0.434	0.35
					0.434	0.35
					0.392	0.307
					0.392	0.247
					0.35	0.247
					0.35	0.247
					0.35	0.205
					0.35	0.205
					0.35	0.205
					0.35	0.205
					0.35	0.145
					0.307	0.145
					0.307	0.145
					0.29	0.145
					0.29	0.145
					0.29	0.145
					0.29	0.145
					0.247	0.145
					0.247	0.102
					0.247	0.102
					0.247	0.102
					0.205	0.102
					0.205	0.102
					0.205	0.102
					0.205	0.102
					0.205	0.102
					0.205	0.102
					0.205	0.102
					0.145	0.102
					0.145	0.102
					0.145	4.467
					0.145	4.195
					0.145	4.159
					0.145	3.708
					0.102	3.69
					0.102	3.026
					0.102	2.839
					0.102	2.796
					0.102	2.694
					0.102	2.472
					0.102	2.309
					0.102	2.292
					0.102	2.284
					0.102	2.182
					0.102	2.097
					0.102	2.037
					0.102	1.977
					0.102	1.96
					0.102	1.953
					0.102	1.875
					0.102	1.85
					0.102	1.783
					0.102	1.73
					0.102	1.628
					8.281	1.628
					8.269	1.585
					3.972	1.543
					3.598	1.507
					3.164	1.483
					2.694	1.465
					2.574	1.441
					2.327	1.338
					1.995	1.338
					1.977	1.296
					1.893	1.296
					1.85	1.296
					1.773	1.236
					1.543	1.211
					1.411	1.193
					1.296	1.133
					1.109	1.116
					0.989	1.109
					0.946	1.091
					0.929	1.091
					0.886	1.049
					0.742	1.049
					0.682	1.049
					0.639	1.049
					0.621	1.031
					0.597	1.015
					0.597	1.006
					0.537	1.006
					0.452	0.989
					0.434	0.966
					0.392	0.946
					0.392	0.904
					0.392	0.89
					0.35	0.886
					0.35	0.886
					0.35	0.868
					0.307	0.861
					0.29	0.819
					0.29	0.801
					0.29	0.801
					0.247	0.784
					0.247	0.784
					0.247	0.784
					0.247	0.759
					0.205	0.759
					0.205	0.742
					0.205	0.742
					0.205	0.742
					0.205	0.724
					0.145	0.724
					0.145	0.699
					0.145	0.699
					0.145	0.682
					0.102	0.682
					0.102	0.682
					0.102	0.639
					0.102	0.639
					0.102	0.639
					0.102	0.639
					0.102	0.614
					0.102	0.613
					0.102	0.597
					0.102	0.597
					0.102	0.597
					0.102	0.597
					0.102	0.597
					0.102	0.597
					0.102	0.597
					0.102	0.597
					0.102	0.579
					3.827	0.554
					1.79	0.554
					1.525	0.554
					1.423	0.537
					1.031	0.537
					0.904	0.537
					0.844	0.494
					0.784	0.494
					0.639	0.494
					0.597	0.494
					0.579	0.494
					0.554	0.494
					0.512	0.494
					0.494	0.494
					0.35	0.494
					0.35	0.452
					0.29	0.452
					0.247	0.452
					0.247	0.452
					0.247	0.452
					0.247	0.452
					0.247	0.452
					0.247	0.434
					0.247	0.434
					0.205	0.434
					0.145	0.434
					0.145	0.41
					0.145	0.41
					0.145	0.41
					0.102	0.392
					0.102	0.392
					0.102	0.392
					5.113	0.392
					3.316	0.392
					1.977	0.392
					1.815	0.392
					1.67	0.392
					1.525	0.392
					1.303	0.35
					1.236	0.35
					1.091	0.35
					1.049	0.35
					0.989	0.35
					0.946	0.35
					0.784	0.35
					0.784	0.35
					0.597	0.35
					0.494	0.307
					0.452	0.307
					0.434	0.307
					0.307	0.29
					0.29	0.29
					0.247	0.29
					0.247	0.247
					0.247	0.247
					0.205	0.247
					0.205	0.247
					0.205	0.247
					0.145	0.247
					0.102	0.247
					0.102	0.247
					0.102	0.247
					0.102	0.247
					0.102	0.247
					0.102	0.247
					5.495	0.247
					4.671	0.247
					1.585	0.247
					1.568	0.247
					1.416	0.247
					1.321	0.247
					1.261	0.247
					0.639	0.247
					0.639	0.247
					0.554	0.247
					0.554	0.205
					0.494	0.205
					0.434	0.205
					0.392	0.205
					0.392	0.205
					0.35	0.205
					0.35	0.205
					0.29	0.205
					0.247	0.205
					0.247	0.205
					0.247	0.205
					0.247	0.205
					0.205	0.205
					0.145	0.145
					0.145	0.145
					0.145	0.145
					0.145	0.145
					0.102	0.145
					0.102	0.145
					0.102	0.145
						0.145
						0.145
						0.145
						0.145
						0.145
						0.145
						0.145
						0.145
						0.145
						0.145
						0.145
						0.145
						0.145
						0.145
						0.145
						0.102
						0.102
						0.102
						0.102
						0.102
						0.102
						0.102
						0.102
						0.102
						0.102
						0.102
						0.102
						0.102
						0.102
						0.102
						0.102
						0.102
						0.102
						0.102
						0.102
						0.102
						0.102
						0.102
						0.102
						0.102
						0.102
						0.102
						0.102
						0.102
						0.102
						0.102
						0.102
						0.102
						0.102
						0.102
						0.102
						0.102
						0.102
						0.102
						0.102
						0.102
						0.102
						0.102
						0.102
						0.102
						0.102
						0.102
						0.102
						0.102
						0.102
						0.102
						0.102
						0.102
						0.102
						0.102
						4.551
						4.297
						4.177
						4.126
						3.188
						2.796
						2.634
						2.447
						2.394
						2.309
						2.14
						1.977
						1.977
						1.875
						1.79
						1.663
						1.483
						1.321
						1.296
						1.278
						1.261
						1.251
						1.193
						1.176
						1.169
						1.133
						1.121
						1.031
						0.986
						0.946
						0.886
						0.886
						0.844
						0.784
						0.784
						0.784
						0.742
						0.699
						0.699
						0.699
						0.657
						0.639
						0.639
						0.597
						0.597
						0.597
						0.597
						0.597
						0.597
						0.597
						0.554
						0.554
						0.554
						0.554
						0.537
						0.512
						0.512
						0.494
						0.494
						0.494
						0.494
						0.494
						0.494
						0.494
						0.476
						0.452
						0.452
						0.434
						0.434
						0.434
						0.434
						0.41
						0.41
						0.392
						0.392
						0.392
						0.35
						0.35
						0.35
						0.307
						0.307
						0.307
						0.307
						0.307
						0.29
						0.29
						0.247
						0.247
						0.247
						0.247
						0.247
						0.247
						0.247
						0.247
						0.247
						0.247
						0.247
						0.247
						0.247
						0.205
						0.205
						0.205
						0.205
						0.205
						0.145
						0.145
						0.145
						0.145
						0.145
						0.145
						0.145
						0.145
						0.145
						0.145
						0.145
						0.145
						0.145
						0.102
						0.102
						0.102
						0.102
						0.102
						0.102
						0.102
						0.102
						0.102
						0.102
						0.102
						0.102
						0.102
						0.102
						0.102
						0.102
						0.102
						0.102
						0.102
						0.102
						0.102
						0.102
						0.102
						0.102
						0.102
						0.102
						0.102
						0.102
						0.102
						0.102
						0.102
						0.102
						0.102
						0.102
						0.102
						4.032
						1.073
						0.801
						0.742
						0.699
						0.639
						0.537
						0.452
						0.392
						0.392
						0.35
						0.247
						0.247
						0.205
						0.145
						0.145
						0.145
						0.145
						0.145
						0.145
						0.102
						0.102
						0.102
						0.102
						0.102
						0.102
						3.785
						3.153
						2.369
						1.91
						1.628
						1.628
						1.621
						1.568
						1.543
						1.321
						1.246
						1.218
						1.211
						1.115
						1.031
						0.989
						0.904
						0.742
						0.742
						0.699
						0.682
						0.554
						0.554
						0.554
						0.537
						0.494
						0.494
						0.452
						0.392
						0.392
						0.392
						0.35
						0.35
						0.35
						0.35
						0.35
						0.35
						0.35
						0.35
						0.307
						0.307
						0.29
						0.247
						0.247
						0.247
						0.247
						0.247
						0.247
						0.247
						0.205
						0.145
						0.145
						0.145
						0.145
						0.145
						0.145
						0.145
						0.102
						0.102
						0.102
						0.102
						0.102
						0.102
						0.102
						0.102
						0.102
						0.102
						0.102
						0.102
						0.102
						3.87
						2.659
						2.574
						2.129
						2.037
						1.893
						1.875
						1.773
						1.705
						1.603
						1.585
						1.543
						1.324
						1.253
						1.236
						1.091
						1.049
						0.929
						0.906
						0.886
						0.826
						0.742
						0.639
						0.639
						0.579
						0.579
						0.452
						0.452
						0.434
						0.434
						0.41
						0.41
						0.392
						0.35
						0.35
						0.35
						0.247
						0.247
						0.247
						0.247
						0.247
						0.247
						0.247
						0.247
						0.205
						0.205
						0.145
						0.145
						0.145
						0.145
						0.145
						0.145
						0.145
						0.145
						0.145
						0.102
						0.102
						0.102
						0.102
						0.102
						0.102
						0.102
						0.102
						0.102
						0.102
						0.102
						0.102
						0.102
						0.102
						5.603
						5.498
						5.088
						4.449
						4.347
						2.804
						2.037
						1.808
						1.296
						1.176
						1.091
						0.929
						0.597
						0.434
						0.434
						0.307
						0.307
						0.307
						0.29
						0.29
						0.29
						0.247
						0.247
						0.247
						0.205
						0.205
						0.145
						0.145
						0.102
						0.102
						0.102
						0.102
						0.102
						4.025
						3.81
						3.52
						3.46
						3.231
						3.104
						2.864
						2.369
						2.369
						2.344
						2.284
						2.267
						2.26
						2.08
						2.055
						2.055
						2.02
						1.953
						1.953
						1.893
						1.833
						1.815
						1.688
						1.67
						1.525
						1.501
						1.236
						1.211
						1.211
						1.193
						1.176
						1.176
						1.109
						1.091
						0.971
						0.946
						0.886
						0.844
						0.844
						0.784
						0.784
						0.742
						0.699
						0.699
						0.699
						0.699
						0.682
						0.682
						0.657
						0.639
						0.554
						0.537
						0.512
						0.494
						0.494
						0.494
						0.452
						0.452
						0.452
						0.434
						0.41
						0.392
						0.392
						0.392
						0.392
						0.35
						0.35
						0.35
						0.35
						0.35
						0.307
						0.307
						0.29
						0.29
						0.247
						0.205
						0.205
						0.205
						0.205
						0.205
						0.205
						0.205
						0.145
						0.145
						0.145
						0.145
						0.145
						0.145
						0.145
						0.145
						0.102
						0.102
						0.102
						0.102
						0.102
						0.102
						0.102
						0.102
						0.102
						0.102
						0.102
						0.102
						0.102
						0.102
						0.102
						0.102
						0.102
						0.102
						3.026
						2.984
						2.464
						2.284
						1.73
						1.688
						1.67
						1.398
						1.321
						1.296
						1.236
						1.236
						1.133
						1.091
						1.073
						1.049
						0.989
						0.719
						0.682
						0.597
						0.597
						0.554
						0.512
						0.494
						0.494
						0.494
						0.494
						0.434
						0.392
						0.392
						0.35
						0.29
						0.247
						0.247
						0.205
						0.205
						0.205
						0.145
						0.145
						0.145
						0.145
						0.145
						0.102
						0.102
						0.102
						0.102
						0.102
						0.102
						0.102
						0.102
						7.697
						2.899
						2.609
						2.429
						2.429
						2.309
						1.85
						1.773
						1.713
						1.61
						1.441
						1.423
						1.338
						1.338
						1.338
						1.296
						1.278
						1.261
						1.236
						1.218
						1.073
						1.049
						1.031
						1.006
						0.989
						0.97
						0.904
						0.869
						0.639
						0.639
						0.639
						0.639
						0.597
						0.554
						0.554
						0.537
						0.537
						0.494
						0.494
						0.434
						0.434
						0.392
						0.392
						0.392
						0.392
						0.35
						0.35
						0.35
						0.307
						0.307
						0.307
						0.29
						0.247
						0.247
						0.247
						0.205
						0.205
						0.205
						0.205
						0.205
						0.145
						0.145
						0.145
						0.145
						0.145
						0.145
						0.145
						0.145
						0.145
						0.102
						0.102
						0.102
						0.102
						0.102
						0.102
						0.102
						0.102
						0.102
						0.102
						0.102
						0.102
						0.102
						0.102
						0.102
						0.102
						0.102
						0.102
						0.102
						0.102
						0.102
						0.102
						0.102
						0.102
						0.102
						0.102
						0.102
						0.102
						4.671
						3.128
						2.676
						2.676
						2.549
						2.309
						1.713
						1.543
						1.441
						1.381
						1.381
						1.091
						1.049
						0.989
						0.989
						0.886
						0.801
						0.784
						0.759
						0.742
						0.699
						0.597
						0.597
						0.512
						0.494
						0.452
						0.35
						0.29
						0.247
						0.205
						0.205
						0.145
						0.145
						0.145
						0.145
						0.145
						0.145
						0.102
						0.102
					3.358	6.214
					3.196	5.508
					2.472	4.569
					2.369	3.213
					2.284	3.079
					2.189	2.736
					2.062	1.935
					1.995	1.85
					1.953	1.73
					1.543	1.628
					1.525	1.525
					1.441	1.423
					1.296	1.381
					1.278	1.356
					1.236	1.211
					1.218	1.091
					1.091	0.929
					0.989	0.886
					0.844	0.844
					0.801	0.801
					0.724	0.784
					0.657	0.759
					0.597	0.742
					0.579	0.742
					0.554	0.742
					0.537	0.699
					0.512	0.639
					0.494	0.639
					0.494	0.554
					0.452	0.537
					0.41	0.494
					0.41	0.494
					0.35	0.476
					0.35	0.452
					0.35	0.434
					0.307	0.41
					0.307	0.392
					0.29	0.392
					0.247	0.392
					0.247	0.392
					0.205	0.392
					0.205	0.35
					0.205	0.35
					0.145	0.35
					0.145	0.307
					0.145	0.29
					0.145	0.29
					0.145	0.29
					0.145	0.29
					0.102	0.29
					0.102	0.247
					0.102	0.247
					0.102	0.247
					0.102	0.247
					0.102	0.247
					0.102	0.205
					0.102	0.145
					0.102	0.145
					0.102	0.145
					5.472	0.102
					4.968	0.102
					3.93	0.102
					3.7	0.102
					3.496	0.102
					3.478	0.102
					3.026	0.102
					2.26	0.102
					2.122	0.102
					1.893	0.102
					1.85	0.102
					1.773	0.102
					1.748	0.102
					1.73	0.102
					1.61	4.816
					1.603	3.086
					1.525	2.925
					1.381	2.472
					1.236	2.165
					1.236	2.121
					1.158	1.585
					1.133	1.381
					1.031	1.344
					0.886	1.236
					0.886	1.091
					0.886	1.091
					0.844	1.073
					0.784	1.031
					0.657	0.946
					0.657	0.826
					0.537	0.799
					0.494	0.784
					0.494	0.759
					0.452	0.639
					0.41	0.597
					0.392	0.579
					0.392	0.554
					0.35	0.537
					0.35	0.494
					0.307	0.494
					0.247	0.452
					0.247	0.434
					0.247	0.41
					0.205	0.392
					0.145	0.35
					0.145	0.29
					0.145	0.29
					0.145	0.29
					0.145	0.29
					0.145	0.247
					0.145	0.247
					0.102	0.247
					0.102	0.247
					0.102	0.247
					0.102	0.205
					0.102	0.205
					0.102	0.205
					0.102	0.145
					0.102	0.145
					0.102	0.145
					5.335	0.145
					5.311	0.145
					3.52	0.145
					3.171	0.145
					2.846	0.145
					2.404	0.145
					2.32	0.145
					2.012	0.145
					1.935	0.145
					1.833	0.102
					1.833	0.102
					1.73	0.102
					1.628	0.102
					1.61	0.102
					1.543	0.102
					1.193	0.102
					1.176	0.102
					1.049	0.102
					0.989	0.102
					0.946	0.102
					0.886	0.102
					0.886	0.102
					0.844	0.102
					0.801	0.102
					0.801	0.102
					0.801	0.102
					0.784	0.102
					0.742	0.102
					0.742	0.102
					0.699	0.102
					0.699	0.102
					0.682	0.102
					0.657	0.102
					0.657	7.553
					0.657	4.756
					0.639	3.845
					0.597	3.086
					0.597	2.966
					0.597	2.856
					0.554	2.207
					0.554	2.122
					0.554	2.08
					0.537	2.055
					0.494	1.748
					0.452	1.458
					0.41	1.236
					0.392	1.211
					0.35	1.151
					0.35	0.844
					0.307	0.801
					0.29	0.784
					0.29	0.759
					0.247	0.759
					0.205	0.742
					0.205	0.699
					0.205	0.682
					0.205	0.639
					0.205	0.597
					0.205	0.597
					0.205	0.597
					0.145	0.452
					0.145	0.434
					0.145	0.41
					0.145	0.392
					0.145	0.35
					0.145	0.247
					0.145	0.247
					0.145	0.247
					0.145	0.247
					0.102	0.205
					0.102	0.205
					0.102	0.145
					0.102	0.145
					0.102	0.102
					0.102	0.102
					0.102	0.102
					0.102	0.102
					0.102	0.102
					0.102	0.102
					0.102	0.102
					0.102	0.102
					0.102	0.102
					0.102	0.102
					0.102	0.102
					0.102	0.102
					0.102	0.102
					3.708	0.102
					3.206	0.102
					2.634	0.102
					2.454	4.159
					2.225	2.864
					2.157	2.652
					2.122	1.603
					1.953	1.585
					1.176	1.585
					0.946	1.568
					0.904	1.568
					0.904	1.441
					0.904	1.398
					0.869	1.296
					0.784	1.193
					0.699	1.193
					0.657	1.091
					0.639	1.091
					0.597	0.946
					0.597	0.844
					0.537	0.742
					0.494	0.742
					0.434	0.682
					0.434	0.452
					0.41	0.452
					0.392	0.452
					0.392	0.434
					0.392	0.392
					0.392	0.392
					0.35	0.392
					0.35	0.35
					0.29	0.35
					0.29	0.307
					0.29	0.29
					0.247	0.29
					0.247	0.247
					0.247	0.247
					0.205	0.205
					0.205	0.145
					0.205	0.145
					0.205	0.145
					0.145	0.145
					0.145	0.145
					0.145	0.102
					0.145	0.102
					0.145	0.102
					0.145	0.102
					0.102	0.102
					0.102	0.102
					0.102	0.102
					0.102	0.102
					0.102	0.102
					0.102	0.102
					0.102	0.102
					0.102	4.195
					0.102	2.804
					0.102	2.779
					4.509	2.514
					3.436	2.404
					3.273	2.387
					2.609	1.815
					1.935	1.176
					1.833	1.091
					1.585	1.031
					1.296	0.801
					1.218	0.742
					1.049	0.742
					0.929	0.699
					0.904	0.682
					0.784	0.554
					0.784	0.537
					0.759	0.452
					0.759	0.35
					0.742	0.35
					0.742	0.35
					0.597	0.35
					0.579	0.35
					0.554	0.247
					0.41	0.205
					0.392	0.205
					0.392	0.145
					0.35	0.145
					0.35	0.102
					0.35	0.102
					0.35	0.102
					0.307	0.102
					0.307	0.102
					0.29	0.102
					0.247	0.102
					0.247	0.102
					0.247	0.102
					0.247	0.102
					0.247	0.102
					0.205	0.102
					0.145	0.102
					0.145	0.102
					0.145	0.102
					0.145	4.449
					0.145	3.443
					0.145	3.283
					0.102	1.465
					0.102	1.338
					0.102	0.801
					0.102	0.784
					0.102	0.699
					7.076	0.554
					2.856	0.494
					2.814	0.494
					2.326	0.35
					1.543	0.29
					1.501	0.247
					1.338	0.247
					1.253	0.247
					1.193	0.205
					1.151	0.205
					1.151	0.205
					1.049	0.145
					0.844	0.145
					0.784	0.145
					0.724	0.102
					0.682	0.102
					0.657	0.102
					0.597	0.102
					0.41	0.102
					0.392	0.102
					0.392	0.102
					0.392	5.985
					0.35	4.926
					0.35	4.784
					0.35	3.81
					0.35	3.206
					0.35	3.171
					0.307	2.948
					0.29	2.694
					0.29	2.454
					0.247	2.447
					0.247	2.02
					0.247	1.543
					0.247	1.236
					0.247	1.091
					0.205	1.073
					0.145	0.904
					0.145	0.886
					0.145	0.801
					0.102	0.801
					0.102	0.639
					0.102	0.639
					0.102	0.597
					0.102	0.554
					0.102	0.452
					0.102	0.41
					0.102	0.41
					5.745	0.41
					4.357	0.392
					1.935	0.35
					1.501	0.35
					1.338	0.307
					1.278	0.307
					1.193	0.247
					1.151	0.247
					1.091	0.205
					1.073	0.205
					0.989	0.205
					0.886	0.145
					0.844	0.145
					0.844	0.145
					0.682	0.145
					0.657	0.145
					0.494	0.145
					0.494	0.145
					0.494	0.102
					0.41	0.102
					0.392	0.102
					0.392	0.102
					0.35	0.102
					0.35	0.102
					0.307	0.102
					0.29	0.102
					0.29	0.102
					0.247	0.102
					0.247	0.102
					0.247	0.102
					0.205	0.102
					0.205	0.102
					0.205	0.102
					0.145	0.102
					0.145	0.102
					0.145	0.102
					0.102	0.102
					0.102	0.102
					0.102	0.102
					0.102	0.102
					0.102	0.102
					0.102	0.102
					0.102	0.102
					0.102	0.102
					0.102	5.695
					0.102	4.519
					0.102	4.449
					0.102	4.279
					0.102	2.08
					0.102	2.08
						1.713
						1.525
						1.483
						1.278
						0.989
						0.886
						0.801
						0.784
						0.742
						0.682
						0.639
						0.639
						0.597
						0.597
						0.494
						0.494
						0.452
						0.392
						0.392
						0.392
						0.35
						0.35
						0.35
						0.29
						0.247
						0.247
						0.247
						0.205
						0.205
						0.145
						0.145
						0.145
						0.145
						0.145
						0.145
						0.145
						0.102
						0.102
						0.102
						0.102
						0.102
						0.102
						0.102
						0.102
						0.102
						0.102
						0.102
						0.102
						0.102
						0.102
						0.102
						0.102
						0.102
						0.102
						0.102
					5.977	7.305
					3.887	4.347
					3.153	2.659
					2.344	2.411
					2.14	2.207
					1.977	1.645
					1.85	1.296
					1.833	1.296
					1.773	1.169
					1.628	1.091
					1.483	0.946
					1.458	0.946
					1.381	0.904
					1.356	0.801
					1.356	0.801
					1.253	0.699
					1.236	0.699
					1.236	0.699
					1.176	0.657
					1.109	0.657
					1.049	0.639
					1.049	0.639
					1.049	0.434
					1.031	0.35
					0.886	0.35
					0.844	0.35
					0.639	0.29
					0.597	0.247
					0.554	0.247
					0.554	0.247
					0.512	0.205
					0.452	0.205
					0.452	0.205
					0.41	0.205
					0.35	0.205
					0.35	0.205
					0.35	0.145
					0.307	0.145
					0.247	0.145
					0.205	0.102
					0.205	0.102
					0.205	0.102
					0.205	0.102
					0.102	0.102
					0.102	0.102
					0.102	0.102
					0.102	0.102
					0.102	0.102
					0.102	0.102
					7.454	0.102
					3.93	0.102
					3.69	0.102
					2.916	4.484
					2.634	4.269
					2.574	3.52
					1.935	2.429
					1.501	2.352
					1.296	1.935
					0.989	1.543
					0.929	1.525
					0.784	1.278
					0.759	1.236
					0.742	1.091
					0.742	0.989
					0.699	0.929
					0.682	0.886
					0.639	0.861
					0.597	0.844
					0.597	0.554
					0.537	0.392
					0.537	0.35
					0.537	0.35
					0.512	0.35
					0.494	0.307
					0.494	0.29
					0.434	0.29
					0.434	0.247
					0.392	0.205
					0.392	0.205
					0.392	0.205
					0.35	0.145
					0.29	0.145
					0.247	0.145
					0.247	0.145
					0.247	0.102
					0.247	0.102
					0.247	0.102
					0.247	0.102
					0.247	0.102
					0.205	0.102
					0.205	0.102
					0.205	0.102
					0.205	0.102
					0.205	0.102
					0.205	0.102
					0.205	0.102
					0.145	0.102
					0.145	0.102
					0.145	0.102
					0.145	3.443
					0.145	3.061
					0.145	3.051
					0.145	2.062
					0.145	1.875
					0.102	1.585
					0.102	1.543
					0.102	1.278
					0.102	1.236
					0.102	1.031
					0.102	0.844
					0.102	0.699
					0.102	0.512
					0.102	0.452
					0.102	0.392
					0.102	0.392
					0.102	0.29
					0.102	0.247
					0.102	0.205
					0.102	0.145
					0.102	0.145
					0.102	0.145
					0.102	0.102
					0.102	0.102
					9.014	0.102
					4.954	0.102
					4.629	0.102
					3.803	0.102
					3.75	0.102
					2.779	4.611
					2.242	3.238
					2.225	2.779
					2.122	2.514
					1.543	1.96
					1.465	1.653
					1.441	1.645
					1.356	1.485
					1.296	1.338
					1.261	1.049
					1.193	0.989
					0.844	0.904
					0.801	0.861
					0.759	0.759
					0.639	0.742
					0.554	0.742
					0.554	0.452
					0.537	0.41
					0.537	0.41
					0.494	0.247
					0.452	0.247
					0.41	0.205
					0.392	0.205
					0.392	0.205
					0.35	0.205
					0.35	0.205
					0.35	0.145
					0.35	0.145
					0.35	0.145
					0.35	0.145
					0.307	0.102
					0.307	0.102
					0.29	0.102
					0.29	0.102
					0.247	0.102
					0.247	0.102
					0.247	0.102
					0.247	0.102
					0.205	0.102
					0.145	0.102
					0.145	0.102
					0.145	0.102
					0.145	0.102
					0.102	0.102
					0.102	0.102
					0.102	0.102
					0.102	0.102
					0.102	8.993
					0.102	5.208
					0.102	4.671
					0.102	4.551
					0.102	4.032
					0.102	3.947
					0.102	2.924
					0.102	2.779
					5.165	2.761
					4.057	2.736
					2.507	2.634
					2.08	2.634
					1.995	2.599
					1.917	2.507
					1.893	2.507
					1.278	2.472
					1.253	2.447
					1.218	2.387
					1.211	2.369
					0.882	2.327
					0.742	2.302
					0.699	2.225
					0.682	2.2
					0.682	2.115
					0.682	2.08
					0.657	2.08
					0.597	2.055
					0.597	1.953
					0.597	1.833
					0.537	1.713
					0.537	1.705
					0.494	1.688
					0.452	1.688
					0.452	1.645
					0.434	1.645
					0.392	1.603
					0.392	1.585
					0.392	1.585
					0.392	1.585
					0.392	1.568
					0.392	1.543
					0.35	1.416
					0.307	1.416
					0.29	1.381
					0.29	1.356
					0.29	1.296
					0.29	1.278
					0.29	1.278
					0.247	1.271
					0.247	1.193
					0.247	1.176
					0.247	1.133
					0.247	1.109
					0.205	1.109
					0.205	1.073
					0.145	1.049
					0.145	1.031
					0.145	1.006
					0.145	0.989
					0.145	0.946
					0.145	0.929
					0.145	0.929
					0.145	0.929
					0.145	0.904
					0.145	0.904
					0.145	0.904
					0.145	0.886
					0.102	0.869
					0.102	0.844
					0.102	0.844
					0.102	0.844
					0.102	0.844
					0.102	0.826
					0.102	0.801
					0.102	0.801
					0.102	0.801
					0.102	0.801
					0.102	0.759
					0.102	0.759
					0.102	0.759
					0.102	0.759
					0.102	0.759
					0.102	0.742
					0.102	0.742
					0.102	0.724
					0.102	0.699
					0.102	0.657
					0.102	0.639
					3.418	0.639
					3.061	0.639
					2.412	0.639
					2.02	0.639
					1.628	0.597
					1.543	0.597
					0.904	0.597
					0.639	0.554
					0.537	0.554
					0.35	0.537
					0.35	0.494
					0.35	0.494
					0.205	0.494
					0.205	0.494
					0.145	0.452
					0.145	0.452
					0.102	0.452
					6.998	0.452
					5.664	0.452
					0.844	0.434
					0.579	0.434
					0.452	0.41
					0.145	0.41
					0.145	0.41
					0.145	0.392
					0.102	0.392
					8.807	0.392
					6.179	0.392
					1.483	0.392
					1.296	0.35
					0.929	0.35
					0.742	0.35
					0.597	0.35
					0.392	0.35
					0.35	0.35
					0.247	0.35
					0.247	0.35
					0.205	0.35
					0.145	0.35
					0.145	0.35
					0.102	0.35
					0.102	0.35
					0.102	0.307
					4.372	0.307
					3.478	0.307
					3.326	0.307
					3.111	0.307
					3.019	0.307
					2.991	0.247
					2.864	0.247
					2.567	0.247
					2.507	0.247
					2.447	0.247
					2.242	0.247
					2.002	0.247
					1.67	0.247
					1.621	0.247
					1.61	0.247
					1.561	0.247
					1.536	0.247
					1.441	0.247
					1.423	0.247
					1.411	0.247
					1.381	0.247
					1.321	0.247
					1.253	0.247
					1.176	0.247
[truncated: 702 more rows]

## Sheet: Suppl4e
	scr RNAi	RTKN2 RNAi		scrambled	RTKN2 RNAi
Number of values	4	4		100	10.9797
				100	107.6
Mean	100	43.89		100	10.5
Std. Deviation	0	45.69		100	46.4986
Std. Error	0	22.85

## Sheet: Fig2b
	Pearson´s coefficient
	0.813

[truncated: 80 more sheets: Fig3e, Fig3f, Fig3j, Fig3k, Fig3l, Fig3m, Suppl5e, Suppl5f, Suppl6, Suppl7d, Suppl7e, Suppl7f, Suppl7j, Suppl8c, Suppl8d, Suppl8e, Suppl8f, Suppl10f, Suppl10k, Suppl10p …]
